# Supplementary material for: Three new genera of acidocerine water scavenger beetles from tropical South America (Coleoptera, Hydrophilidae, Acidocerinae)
Source: Zookeys. 2018 Jun 19;(768):113–58. doi: 10.3897/zookeys.768.24423 (PMC6019434; doi:10.3897/zookeys.768.24423)
Supplement: XML Treatment for Crucisternum [file zookeys.768.24423-treatment1.xml]

<!DOCTYPE tp:taxon-treatment
  PUBLIC "-//TaxonX//DTD Taxonomic Treatment Publishing DTD v0 20100105//EN" "tax-treatment-NSO.dtd">
<tp:taxon-treatment xmlns:tp="http://www.plazi.org/taxpub"><tp:treatment-meta><kwd-group><label>Taxon classification</label><kwd><named-content xmlns:xlink="http://www.w3.org/1999/xlink" content-type="kingdom">Animalia</named-content></kwd><kwd><named-content xmlns:xlink="http://www.w3.org/1999/xlink" content-type="order">Coleoptera</named-content></kwd><kwd><named-content xmlns:xlink="http://www.w3.org/1999/xlink" content-type="family">Hydrophilidae</named-content></kwd></kwd-group><mixed-citation publication-type="journal"><person-group><name><surname>Girón</surname><given-names>Jennifer C.</given-names></name><name><surname>Short</surname><given-names>Andrew Edward Z.</given-names></name></person-group><article-title>Three new genera of acidocerine water scavenger beetles from tropical South America (<tp:taxon-name><tp:taxon-name-part taxon-name-part-type="order">Coleoptera</tp:taxon-name-part></tp:taxon-name>, <tp:taxon-name><tp:taxon-name-part taxon-name-part-type="family">Hydrophilidae</tp:taxon-name-part></tp:taxon-name>, <tp:taxon-name><tp:taxon-name-part taxon-name-part-type="subfamily">Acidocerinae</tp:taxon-name-part></tp:taxon-name>)</article-title><source>Zookeys</source><day>19</day><month>6</month><year>2018</year><volume>2018</volume><issue>768</issue><fpage>113</fpage><lpage>158</lpage><pub-id pub-id-type="doi">10.3897/zookeys.768.24423</pub-id></mixed-citation></tp:treatment-meta><tp:nomenclature><tp:taxon-name>
            <tp:taxon-name-part taxon-name-part-type="genus" reg="Crucisternum">Crucisternum</tp:taxon-name-part>
            <object-id xmlns:xlink="http://www.w3.org/1999/xlink" content-type="zoobank" xlink:type="simple">http://zoobank.org/9235AE60-8431-4ECB-9C93-F13D4C663F9F</object-id>
          </tp:taxon-name><tp:taxon-status xmlns:xlink="http://www.w3.org/1999/xlink" xlink:type="simple">gen. n.</tp:taxon-status><xref ref-type="fig" rid="F1">Figs 1</xref><xref ref-type="fig" rid="F2">, 2</xref><xref ref-type="fig" rid="F3">, 3</xref><xref ref-type="fig" rid="F4">, 4</xref><xref ref-type="fig" rid="F5">, 5</xref><xref ref-type="fig" rid="F6">, 6</xref><xref ref-type="fig" rid="F7">, 7</xref><xref ref-type="fig" rid="F8">, 8</xref></tp:nomenclature><tp:treatment-sec sec-type="type species" id="SECID0EURAE"><title>Type species.</title><p>
            <italic><tp:taxon-name><tp:taxon-name-part taxon-name-part-type="genus" reg="Crucisternum">Crucisternum</tp:taxon-name-part> <tp:taxon-name-part taxon-name-part-type="species" reg="ouboteri">ouboteri</tp:taxon-name-part></tp:taxon-name></italic>.</p></tp:treatment-sec><tp:treatment-sec sec-type="Differential diagnosis" id="SECID0EFSAE"><title>Differential diagnosis.</title><p>Small beetles, total body length 2.0–2.5 mm, width 1.1–1.4 mm. Color orange brown to dark brown. Body shape elongated oval in dorsal view; moderately convex in lateral view (see Figs <xref ref-type="fig" rid="F1">1</xref>–<xref ref-type="fig" rid="F3">3</xref>). Antennae with nine antennomeres (e.g., Fig. <xref ref-type="fig" rid="F2">2C</xref>). Maxillary palps curved inward, moderately long (e.g., Fig. <xref ref-type="fig" rid="F2">2D</xref>). Elytra without sutural striae; serial punctures, ground punctures and systematic punctures similar in size and degree of impression, either shallow or rather sharply marked; all punctures seemingly arranged in rows; outer margins of elytra slightly flared. Prosternum with a well-developed median longitudinal carina (e.g., Fig. <xref ref-type="fig" rid="F3">3B</xref>). Posterior elevation of mesoventrite with a strongly produced, anteriorly pointed transverse ridge, longitudinally carinate (Figs <xref ref-type="fig" rid="F4">4A</xref>, <xref ref-type="fig" rid="F5">5A</xref>). Posterior femora glabrous at most along apical fifth. Fifth abdominal ventrite apically rounded, truncate or slightly emarginate, without stout setae (e.g., Figs <xref ref-type="fig" rid="F1">1G</xref>, <xref ref-type="fig" rid="F4">4C</xref>, <xref ref-type="fig" rid="F5">5B</xref>).</p><p>Although <italic><tp:taxon-name><tp:taxon-name-part taxon-name-part-type="genus" reg="Crucisternum">Crucisternum</tp:taxon-name-part></tp:taxon-name></italic> is generally unremarkable dorsally from other small-bodied acidocerines, several sternal features easily separate the genus from all others. Within the <tp:taxon-name><tp:taxon-name-part taxon-name-part-type="subfamily">Acidocerinae</tp:taxon-name-part></tp:taxon-name>, the strongly-developed prosternal carina found in the genus is extremely rare, occurring only in the Afrotropical genus <italic><tp:taxon-name><tp:taxon-name-part taxon-name-part-type="genus" reg="Acidocerus">Acidocerus</tp:taxon-name-part></tp:taxon-name></italic>. Additionally, the strongly produced postero-medial projection of the mesoventrite, formed by the fusion of both transverse and longitudinal ridges (Figs <xref ref-type="fig" rid="F4">4A</xref>, <xref ref-type="fig" rid="F5">5A</xref>), is unique in the subfamily. It is most likely to be confused in samples as a small <italic><tp:taxon-name><tp:taxon-name-part taxon-name-part-type="genus" reg="Chasmogenus">Chasmogenus</tp:taxon-name-part></tp:taxon-name></italic>, but can also easily be distinguished from that genus by the lack of a sutural stria.</p><fig id="F1" position="float" orientation="portrait"><label>Figure 1.</label><caption><p>Habitus of <italic><tp:taxon-name><tp:taxon-name-part taxon-name-part-type="genus" reg="Crucisternum">Crucisternum</tp:taxon-name-part></tp:taxon-name></italic> spp.: <bold>A–D</bold> <italic><tp:taxon-name><tp:taxon-name-part taxon-name-part-type="genus" reg="Crucisternum">Crucisternum</tp:taxon-name-part> <tp:taxon-name-part taxon-name-part-type="species" reg="escalera">escalera</tp:taxon-name-part></tp:taxon-name></italic>: <bold>A</bold> dorsal view <bold>B</bold> lateral view <bold>C</bold> ventral view <bold>D</bold> head <bold>E–H</bold> <italic><tp:taxon-name><tp:taxon-name-part taxon-name-part-type="genus" reg="Crucisternum">Crucisternum</tp:taxon-name-part> <tp:taxon-name-part taxon-name-part-type="species" reg="queneyi">queneyi</tp:taxon-name-part></tp:taxon-name></italic>: <bold>E</bold> dorsal view <bold>F</bold> lateral view <bold>G</bold> ventral view <bold>H</bold> head. Scale bars: 1 mm.</p></caption><graphic xmlns:xlink="http://www.w3.org/1999/xlink" xlink:href="zookeys-768-113-g001.jpg" position="float" orientation="portrait" xlink:type="simple" id="oo_211211.jpg"/></fig><fig id="F2" position="float" orientation="portrait"><label>Figure 2.</label><caption><p>Habitus of <italic><tp:taxon-name><tp:taxon-name-part taxon-name-part-type="genus" reg="Crucisternum">Crucisternum</tp:taxon-name-part></tp:taxon-name></italic> spp.: <bold>A–D</bold> <italic><tp:taxon-name><tp:taxon-name-part taxon-name-part-type="genus" reg="Crucisternum">Crucisternum</tp:taxon-name-part> <tp:taxon-name-part taxon-name-part-type="species" reg="ouboteri">ouboteri</tp:taxon-name-part></tp:taxon-name></italic>: <bold>A</bold> dorsal view, <bold>B</bold> lateral view <bold>C</bold> ventral view, <bold>D</bold> head <bold>E–H</bold> <italic><tp:taxon-name><tp:taxon-name-part taxon-name-part-type="genus" reg="Crucisternum">Crucisternum</tp:taxon-name-part> <tp:taxon-name-part taxon-name-part-type="species" reg="vanessae">vanessae</tp:taxon-name-part></tp:taxon-name></italic>: <bold>E</bold> dorsal view <bold>F</bold> lateral view <bold>G</bold> ventral view <bold>H</bold> head. Scale bars: 1 mm.</p></caption><graphic xmlns:xlink="http://www.w3.org/1999/xlink" xlink:href="zookeys-768-113-g002.jpg" position="float" orientation="portrait" xlink:type="simple" id="oo_211212.jpg"/></fig><fig id="F3" position="float" orientation="portrait"><label>Figure 3.</label><caption><p>Habitus of <italic><tp:taxon-name><tp:taxon-name-part taxon-name-part-type="genus" reg="Crucisternum">Crucisternum</tp:taxon-name-part></tp:taxon-name></italic> spp.: <bold>A–D</bold> <italic><tp:taxon-name><tp:taxon-name-part taxon-name-part-type="genus" reg="Crucisternum">Crucisternum</tp:taxon-name-part> <tp:taxon-name-part taxon-name-part-type="species" reg="sinuatus">sinuatus</tp:taxon-name-part></tp:taxon-name></italic>: <bold>A</bold> dorsal view <bold>B</bold> lateral view <bold>C</bold> ventral view <bold>D</bold> head <bold>E–H</bold> <italic><tp:taxon-name><tp:taxon-name-part taxon-name-part-type="genus" reg="Crucisternum">Crucisternum</tp:taxon-name-part> <tp:taxon-name-part taxon-name-part-type="species" reg="xingu">xingu</tp:taxon-name-part></tp:taxon-name></italic>: <bold>E</bold> dorsal view <bold>F</bold> lateral view <bold>G</bold> ventral view <bold>H</bold> head. Scale bars: 1 mm.</p></caption><graphic xmlns:xlink="http://www.w3.org/1999/xlink" xlink:href="zookeys-768-113-g003.jpg" position="float" orientation="portrait" xlink:type="simple" id="oo_211213.jpg"/></fig></tp:treatment-sec><tp:treatment-sec sec-type="description" id="SECID0ER1AE"><title>Description.</title><p>Body elongate oval, moderately convex, orange brown to dark brown in color, sometimes slightly paler on ventral surface and appendages. <bold>Head.</bold> Frons and clypeus (e.g., Fig. <xref ref-type="fig" rid="F2">2D</xref>) with moderately marked ground punctures, irregularly and rather densely distributed over the surface, accompanied by scattered seta-bearing systematic punctures, particularly noticeable on anterior area of frons; surface between punctures smooth and shiny; anterior corners of clypeus roundly angulated; anterior margin of clypeus widely roundly emarginate. Eyes subquadrate in dorsal view. Labrum wide, fully exposed, nearly half as long, and collinear to perpendicular to clypeus (e.g., Fig. <xref ref-type="fig" rid="F2">2H</xref>); dorsal surface slightly convex, with scattered fine punctures; anterior margin roundly bent inwards, mesally emarginate and with tiny denticles along emargination; lateral and anterior margins fringed by rather long setae. Temporae densely covered by very short and fine setae (hydrofuge pubescence). Mentum parallel sided, with lateral oblique longitudinal ridges; anterior margin with wide, deep, concave median impression marked by a u- or bell-shaped transverse carina. Submentum sunken and pubescent at base, glabrous, shiny and ascending at apex; ocular ridge well-developed (e.g., Fig. <xref ref-type="fig" rid="F1">1G</xref>). Maxilla (see Fig. <xref ref-type="fig" rid="F2">2C</xref>) with ventral surface of cardo and stipes smooth and shiny, with scattered and shallow punctures; outer dorsal margin of palpifer with a row of stiff, decumbent, curved, spiniform setae; limit between cardo and stipes oblique; maxillary palps brown to orange, longer than antennae, with palpomere I usually darker at base, gradually paler towards apex; apex of palpomere 3 bearing sensilla. Mandibles with apex bifid (examined in <italic><tp:taxon-name><tp:taxon-name-part taxon-name-part-type="genus" reg="Crucisternum">C.</tp:taxon-name-part> <tp:taxon-name-part taxon-name-part-type="species" reg="ouboteri">ouboteri</tp:taxon-name-part></tp:taxon-name></italic> and <italic><tp:taxon-name><tp:taxon-name-part taxon-name-part-type="genus" reg="Crucisternum">C.</tp:taxon-name-part> <tp:taxon-name-part taxon-name-part-type="species" reg="sinuatus">sinuatus</tp:taxon-name-part></tp:taxon-name></italic>). Labial palps yellowish to brown, usually shorter than mentum, at most nearly as long, dorsoventrally flattened; palpomere 2 with outer margin convex apicad of midpoint, sometimes with one (preapical) or two (one median, one preapical) setae on outer surface; palpomere 3 digitiform, with a long subapical seta on outer corner. Antennae (see Fig. <xref ref-type="fig" rid="F2">2C</xref>) with 9 antennomeres, either similar or paler than general coloration of head; antennomere 1 anteriorly projected near base, at most reaching midpoint of ventral surface of eye (not reaching cardo-stipes joint), nearly 1.7–2.5-times longer than antennomere 2; antennomere 2 nearly as long as antennomeres 3–5 combined; antennomere 6 forming a well differentiated, symmetric cupule; antennomeres 7–9 slightly flattened, forming a loosely articulated, pubescent club (antennomere 8 shortest, 9 longest); apex of antennomere 9 with longer setae than general pubescence of club. <bold>Thorax.</bold> Pronotum widest at base, narrowed anteriorly, surface evenly convex; ground punctation moderate, uniformly dense, with surface between punctures smooth and shiny; seta bearing systematic punctures forming paired anterolateral semicircles. Scutellar shield of moderate size, triangular, nearly as long as wide, with punctation as in pronotum. Prosternum (e.g., Fig. <xref ref-type="fig" rid="F2">2C</xref>) nearly as long as 2/3 the length of a procoxa, with a strong median longitudinal carina; anterior margin of prosternum mesally projected as a wide triangle; surface of prosternum usually convex and with scarce crenulations, with scattered, rather long, fine setae; intercoxal process projected from posterior margin of procoxal cavities, triangularly shaped in outline, mesally longitudinally carinate. Mesoventrite (Figs <xref ref-type="fig" rid="F4">4A</xref>, <xref ref-type="fig" rid="F5">5A</xref>) not fused to mesepisterna, with anterior margin nearly 0.3-times as wide as anterior margin of mesepisternum; anterior rib of mesoventrite bearing a medial teardrop-shaped, pearlescent macula; posterior elevation of mesoventrite with a strongly produced, anteriorly pointed transverse ridge, longitudinally carinate, bearing scarce, rather long setae; surface of mesoventrite reticulated for the most part, with an anteromedial depression, and posterolateral smooth and glabrous areas; mesepisternum obliquely widely concave, with reticulated surface; mesepimeron trapezoid, with reticulate and pubescent surface. Mesofurca (ex<!--PageBreak-->amined in <italic><tp:taxon-name><tp:taxon-name-part taxon-name-part-type="genus" reg="Crucisternum">C.</tp:taxon-name-part> <tp:taxon-name-part taxon-name-part-type="species" reg="ouboteri">ouboteri</tp:taxon-name-part></tp:taxon-name></italic>) with short arms, 0.8-times length of mesocoxae; apical half of arms free, irregularly explanate at apex. Metaventrite mesally elevated, with elevation smooth and glabrous (Fig. <xref ref-type="fig" rid="F5">5A</xref>), rather narrow anteriorly, wide and flat posteriorly; surface of metaventrite densely pubescent, except for median and postero-lateral glabrous areas. Metepisterna approximately 3-times longer than wide, narrowing only at posterior end. Metepimeron triangular and acute posteriorly. Metafurca (examined in <italic><tp:taxon-name><tp:taxon-name-part taxon-name-part-type="genus" reg="Crucisternum">C.</tp:taxon-name-part> <tp:taxon-name-part taxon-name-part-type="species" reg="ouboteri">ouboteri</tp:taxon-name-part></tp:taxon-name></italic>, Fig. <xref ref-type="fig" rid="F4">4B</xref>) 1.45-times wider than long, with furcal arms (fa) slightly longer than stalk (s); stalk triangular (wider near the crux (c), gradually narrowing ventrally), with paired longitudinal keels extending along basal third of posterior face, fusing together towards crux, with a well-developed median keel on anterior face extending to anterior margin of dorsal sheets (ds); outer margins of stalk diverging from basal third towards distal third of furcal arms; furcal arms somewhat trapezoid, with apex (hemiductus (h)) only slightly explanate, with apex pointing obliquely; anterior tendons (at) inserted at mid length of dorsal edge of furcal arms; dorsal sheaths well-developed, wider than widest point of lateral sheaths (ls). <bold>Elytra.</bold> Surface even (without elevations or depressions), without sutural striae; serial punctures, ground punctures and systematic punctures similar in size and degree of impression, either shallow or rather sharply marked; all punctures seemingly arranged in rows; serial punctures not impressed into striae; seta bearing systematic punctures rather scarce; elytral margins slightly flared. Epipleura well-developed, surface slightly oblique, with sparse setae and irregular sculpture, anteriorly wide, gradually narrowing posteriorly, extending up to line of posterior margin of first abdominal ventrite; inner margin of epipleura with small indentation articulating anterior outer corner of metepisternum; pseudepipleura well-developed, perpendicularly positioned, nearly half as wide as anterior portion of epipleura, extending along entire outer margin of elytra. Hind wings well-developed. <bold>Legs.</bold> All femora with dense pubescence, except on at most apical fifth, in which surface is glabrous, shiny and slightly reticulated; all femora antero-posteriorly flattened; metafemora with rather weak tibial grooves. Tibiae slender, rather cylindrical; well-developed spines along pro- and mesotibiae, smaller and sparser in metatibiae; protibiae with a median longitudinal row of spathulate setae along anterior surface. All tarsi with five tarsomeres, bearing long apical hair-like setae on dorsal face, and two lateral rows of spines and/or hair-like spines on ventral face of tarsomeres 2–4; tarsomeres 1–4 similar in size and shape; tarsomere 5 approximately as long as tarsomeres 3–4 combined, without spines on ventral face; claws rather large, curved; empodium well-developed, bearing a pair of long, curved apical setae. <bold>Abdomen.</bold> Abdomen with five ventrites, medially convex; all ventrites with uniform, dense, fine pubescence; posterior margin of fifth ventrite uniformly rounded, truncate or slightly emarginate, without thick, flat spine-like setae (Figs <xref ref-type="fig" rid="F4">4C</xref>, <xref ref-type="fig" rid="F5">5B</xref>). Aedeagus (Fig. <xref ref-type="fig" rid="F6">6</xref>) with basal piece between 0.2 and 0.25-times the length of parameres; apical half of median lobe wider to narrower than a paramere; median lobe with well-developed lateral basal apodemes, and acute to narrowly rounded apex; parameres nearly as long as median lobe, with outer margins usually sinuate, usually with setae at apex; gonopore situated distad of mid length of median lobe.</p><fig id="F4" position="float" orientation="portrait"><label>Figure 4.</label><caption><p>Thorax and abdomen of <italic><tp:taxon-name><tp:taxon-name-part taxon-name-part-type="genus" reg="Crucisternum">Crucisternum</tp:taxon-name-part> <tp:taxon-name-part taxon-name-part-type="species" reg="ouboteri">ouboteri</tp:taxon-name-part></tp:taxon-name></italic>: <bold>A</bold> ventral view of mesoventrite (white arrow pointing longitudinal carina and transverse ridge); <bold>B</bold> posterior view of metafurca: (at) anterior tendon, (c) crux, (ds) dorsal sheath, (fa) furcal arm, (h) hemiductus, (ls) lateral sheath, (s) stalk; <bold>C</bold> fifth abdominal ventrite.</p></caption><graphic xmlns:xlink="http://www.w3.org/1999/xlink" xlink:href="zookeys-768-113-g004.jpg" position="float" orientation="portrait" xlink:type="simple" id="oo_211214.jpg"/></fig><!--PageBreak--></tp:treatment-sec><tp:treatment-sec sec-type="Larvae" id="SECID0EC6AE"><title>Larvae.</title><p>The immature stages are unknown.</p></tp:treatment-sec><tp:treatment-sec sec-type="etymology" id="SECID0EH6AE"><title>Etymology.</title><p>Named from the Latin <italic>crucis</italic>, meaning cross, combined with the word sternum, in reference to the conspicuous cruciform elevation of the mesoventrite in species of the genus. To be treated as masculine.</p></tp:treatment-sec><tp:treatment-sec sec-type="distribution" id="SECID0EP6AE"><title>Distribution.</title><p>Brazil, Guyana, French Guiana, Suriname, Venezuela. See Fig. <xref ref-type="fig" rid="F7">7</xref>.</p></tp:treatment-sec><tp:treatment-sec sec-type="biology" id="SECID0EZ6AE"><title>Biology.</title><p>Without exception, all species of the genus are associated with forested streams, usually along margins that contain ample detritus. A single specimen of <italic><tp:taxon-name><tp:taxon-name-part taxon-name-part-type="genus" reg="Crucisternum">C.</tp:taxon-name-part> <tp:taxon-name-part taxon-name-part-type="species" reg="ouboteri">ouboteri</tp:taxon-name-part></tp:taxon-name></italic> was collected at a black light trap.</p></tp:treatment-sec><tp:treatment-sec sec-type="description" id="SECID0ELAAG"><title>Characters of taxonomic importance for <italic><tp:taxon-name><tp:taxon-name-part taxon-name-part-type="genus" reg="Crucisternum">Crucisternum</tp:taxon-name-part></tp:taxon-name></italic>.</title><p>The external morphology of <italic><tp:taxon-name><tp:taxon-name-part taxon-name-part-type="genus" reg="Crucisternum">Crucisternum</tp:taxon-name-part></tp:taxon-name></italic> is highly homogeneous across species, with characters of the aedeagus being the most reliable for species identification, in particular for those with sharply marked elytral punctures. Unassociated female specimens may not be able to be authoritatively identified in some cases.</p><p>
            <bold><italic>Punctation</italic>.</bold> Two groups of species can be recognized by the degree of impression of the elytral ground punctures: <italic><tp:taxon-name><tp:taxon-name-part taxon-name-part-type="genus" reg="Crucisternum">Crucisternum</tp:taxon-name-part> <tp:taxon-name-part taxon-name-part-type="species" reg="toboganensis">toboganensis</tp:taxon-name-part></tp:taxon-name></italic>, <italic><tp:taxon-name><tp:taxon-name-part taxon-name-part-type="genus" reg="Crucisternum">C.</tp:taxon-name-part> <tp:taxon-name-part taxon-name-part-type="species" reg="ouboteri">ouboteri</tp:taxon-name-part></tp:taxon-name></italic>, <italic><tp:taxon-name><tp:taxon-name-part taxon-name-part-type="genus" reg="Crucisternum">C.</tp:taxon-name-part> <tp:taxon-name-part taxon-name-part-type="species" reg="queneyi">queneyi</tp:taxon-name-part></tp:taxon-name></italic>, and <italic><tp:taxon-name><tp:taxon-name-part taxon-name-part-type="genus" reg="Crucisternum">C.</tp:taxon-name-part> <tp:taxon-name-part taxon-name-part-type="species" reg="vanessae">vanessae</tp:taxon-name-part></tp:taxon-name></italic> exhibit rather sharply marked punctures, whereas the ground punctures of <italic><tp:taxon-name><tp:taxon-name-part taxon-name-part-type="genus" reg="Crucisternum">C.</tp:taxon-name-part> <tp:taxon-name-part taxon-name-part-type="species" reg="escalera">escalera</tp:taxon-name-part></tp:taxon-name></italic>, <italic><tp:taxon-name><tp:taxon-name-part taxon-name-part-type="genus" reg="Crucisternum">C.</tp:taxon-name-part> <tp:taxon-name-part taxon-name-part-type="species" reg="sinuatus">sinuatus</tp:taxon-name-part></tp:taxon-name></italic>, and <italic><tp:taxon-name><tp:taxon-name-part taxon-name-part-type="genus" reg="Crucisternum">C.</tp:taxon-name-part> <tp:taxon-name-part taxon-name-part-type="species" reg="xingu">xingu</tp:taxon-name-part></tp:taxon-name></italic> are more shallowly impressed (compare Fig. <xref ref-type="fig" rid="F1">1A</xref> to Fig. <xref ref-type="fig" rid="F1">1E</xref>).</p><p>
            <bold><italic>Coloration</italic>.</bold> The dorsal coloration of the body can be either uniform as in <italic><tp:taxon-name><tp:taxon-name-part taxon-name-part-type="genus" reg="Crucisternum">C.</tp:taxon-name-part> <tp:taxon-name-part taxon-name-part-type="species" reg="escalera">escalera</tp:taxon-name-part></tp:taxon-name></italic> (Fig. <xref ref-type="fig" rid="F1">1A</xref>), and <italic><tp:taxon-name><tp:taxon-name-part taxon-name-part-type="genus" reg="Crucisternum">C.</tp:taxon-name-part> <tp:taxon-name-part taxon-name-part-type="species" reg="xingu">xingu</tp:taxon-name-part></tp:taxon-name></italic>, or the elytra can be darker than the head and pronotum, as in <italic><tp:taxon-name><tp:taxon-name-part taxon-name-part-type="genus" reg="Crucisternum">C.</tp:taxon-name-part> <tp:taxon-name-part taxon-name-part-type="species" reg="ouboteri">ouboteri</tp:taxon-name-part></tp:taxon-name></italic> (Fig. <xref ref-type="fig" rid="F2">2A</xref>), <italic><tp:taxon-name><tp:taxon-name-part taxon-name-part-type="genus" reg="Crucisternum">C.</tp:taxon-name-part> <tp:taxon-name-part taxon-name-part-type="species" reg="queneyi">queneyi</tp:taxon-name-part></tp:taxon-name></italic>, and <italic><tp:taxon-name><tp:taxon-name-part taxon-name-part-type="genus" reg="Crucisternum">C.</tp:taxon-name-part> <tp:taxon-name-part taxon-name-part-type="species" reg="vanessae">vanessae</tp:taxon-name-part></tp:taxon-name></italic>. Specimens of <italic><tp:taxon-name><tp:taxon-name-part taxon-name-part-type="genus" reg="Crucisternum">C.</tp:taxon-name-part> <tp:taxon-name-part taxon-name-part-type="species" reg="sinuatus">sinuatus</tp:taxon-name-part></tp:taxon-name></italic> collected in 1986 in northern Brazil were preserved in 70% alcohol until the time of this revision, and are darker in coloration, whereas the freshly collected specimens from Minas Gerais, are paler (orange brown). It is possible that the alcohol affected the coloration of the specimens over time causing them to darken. General coloration (e.g., light vs. dark brown) should not be used exclusively as diagnostic.</p><p>
            <bold><italic>Aedeagus</italic>.</bold> The basal piece is strongly reduced in <italic><tp:taxon-name><tp:taxon-name-part taxon-name-part-type="genus" reg="Crucisternum">Crucisternum</tp:taxon-name-part></tp:taxon-name></italic> (see Fig. <xref ref-type="fig" rid="F6">6</xref>). Characters of the median lobe and the parameres are diagnostic at the species level.</p></tp:treatment-sec><tp:treatment-sec sec-type="key" id="SECID0E6GAG"><title>Key to the species of <italic><tp:taxon-name><tp:taxon-name-part taxon-name-part-type="genus" reg="Crucisternum">Crucisternum</tp:taxon-name-part></tp:taxon-name></italic></title><table-wrap content-type="key" position="anchor" orientation="portrait"><table id="TID0EOHAE" rules="all"><tbody><tr><td rowspan="1" colspan="1">1</td><td rowspan="1" colspan="1">Elytra with ground punctures rather sharply marked</td><td rowspan="1" colspan="1">
                    <bold>2</bold>
                  </td></tr><tr><td rowspan="1" colspan="1">–</td><td rowspan="1" colspan="1">Elytra with ground punctures shallowly marked</td><td rowspan="1" colspan="1">
                    <bold>5</bold>
                  </td></tr><tr><td rowspan="1" colspan="1">2</td><td rowspan="1" colspan="1">Aedeagus fusiform; gonopore on apical region of median lobe; aedeagus widest near midlength (Fig. <xref ref-type="fig" rid="F6">6A–C</xref>)</td><td rowspan="1" colspan="1">
                    <bold>3</bold>
                  </td></tr><tr><td rowspan="1" colspan="1">–</td><td rowspan="1" colspan="1">Aedeagus pear-shaped; gonopore located near midlength of median lobe; aedeagus widest near basal third (e.g., Fig. <xref ref-type="fig" rid="F6">6D–J</xref>)</td><td rowspan="1" colspan="1">
                    <bold>4</bold>
                  </td></tr><tr><td rowspan="1" colspan="1">3</td><td rowspan="1" colspan="1">Apical third of parameres nearly parallel-sided; outer margins of parameres slightly sinuate along apical half</td><td rowspan="1" colspan="1">
                    <bold><italic><tp:taxon-name><tp:taxon-name-part taxon-name-part-type="genus" reg="Crucisternum">C.</tp:taxon-name-part> <tp:taxon-name-part taxon-name-part-type="species" reg="ouboteri">ouboteri</tp:taxon-name-part></tp:taxon-name></italic></bold>
                  </td></tr><tr><td rowspan="1" colspan="1">–</td><td rowspan="1" colspan="1">Apical third of parameres gradually narrowing towards apex; outer margins of parameres nearly straight along apical half</td><td rowspan="1" colspan="1">
                    <bold><italic><tp:taxon-name><tp:taxon-name-part taxon-name-part-type="genus" reg="Crucisternum">C.</tp:taxon-name-part> <tp:taxon-name-part taxon-name-part-type="species" reg="toboganensis">toboganensis</tp:taxon-name-part></tp:taxon-name></italic></bold>
                  </td></tr><tr><td rowspan="1" colspan="1">4</td><td rowspan="1" colspan="1">Apical third of median lobe parallel-sided, nearly as wide as a paramere at the base of its apical third; apex of parameres pointing inwards (Fig. <xref ref-type="fig" rid="F6">6D</xref>)</td><td rowspan="1" colspan="1">
                    <bold><italic><tp:taxon-name><tp:taxon-name-part taxon-name-part-type="genus" reg="Crucisternum">C.</tp:taxon-name-part> <tp:taxon-name-part taxon-name-part-type="species" reg="vanessae">vanessae</tp:taxon-name-part></tp:taxon-name></italic></bold>
                  </td></tr><tr><td rowspan="1" colspan="1">–</td><td rowspan="1" colspan="1">Apical third of median lobe with converging margins, narrower than a paramere at the base of its apical third; apex of parameres pointing outwards (Fig. <xref ref-type="fig" rid="F6">6J</xref>)</td><td rowspan="1" colspan="1">
                    <bold><italic><tp:taxon-name><tp:taxon-name-part taxon-name-part-type="genus" reg="Crucisternum">C.</tp:taxon-name-part> <tp:taxon-name-part taxon-name-part-type="species" reg="queneyi">queneyi</tp:taxon-name-part></tp:taxon-name></italic></bold>
                  </td></tr><tr><td rowspan="1" colspan="1">5</td><td rowspan="1" colspan="1">Outer margins of parameres widely curved, at most slightly sinuated; median lobe constricted at midlength, continuing as a narrow and roundly pointed bar (Fig. <xref ref-type="fig" rid="F6">6I</xref>)</td><td rowspan="1" colspan="1">
                    <bold><italic><tp:taxon-name><tp:taxon-name-part taxon-name-part-type="genus" reg="Crucisternum">C.</tp:taxon-name-part> <tp:taxon-name-part taxon-name-part-type="species" reg="escalera">escalera</tp:taxon-name-part></tp:taxon-name></italic></bold>
                  </td></tr><tr><td rowspan="1" colspan="1">–</td><td rowspan="1" colspan="1">Outer margins of parameres abruptly constricted at apical third, or nearly straight to sinuated only if median lobe gradually narrowing towards apex (Fig. <xref ref-type="fig" rid="F6">6E–H</xref>)</td><td rowspan="1" colspan="1">
                    <bold>6</bold>
                  </td></tr><tr><td rowspan="1" colspan="1">6</td><td rowspan="1" colspan="1">Median lobe constricted at apical third, continuing as a narrow and roundly pointed bar; outer margins of parameres abruptly constricted at apical third, continuing nearly parallel towards apex; concavity of inner margins of parameres extending only along apical sixth (Fig. <xref ref-type="fig" rid="F6">6G, H</xref>)</td><td rowspan="1" colspan="1">
                    <bold><italic><tp:taxon-name><tp:taxon-name-part taxon-name-part-type="genus" reg="Crucisternum">C.</tp:taxon-name-part> <tp:taxon-name-part taxon-name-part-type="species" reg="sinuatus">sinuatus</tp:taxon-name-part></tp:taxon-name></italic></bold>
                  </td></tr><tr><td rowspan="1" colspan="1">–</td><td rowspan="1" colspan="1">Median lobe gradually narrowing towards apex; apex of median lobe rounded; outer margins of parameres sinuate to nearly straight; concavity of inner margins of parameres extending along apical third (Fig. <xref ref-type="fig" rid="F6">6E, F</xref>)</td><td rowspan="1" colspan="1">
                    <bold><italic><tp:taxon-name><tp:taxon-name-part taxon-name-part-type="genus" reg="Crucisternum">C.</tp:taxon-name-part> <tp:taxon-name-part taxon-name-part-type="species" reg="xingu">xingu</tp:taxon-name-part></tp:taxon-name></italic></bold>
                  </td></tr></tbody></table></table-wrap></tp:treatment-sec><tp:treatment-sec><!--Section generated to contain objects referenced in tp:taxon-treatment.--><fig id="F5" position="float" orientation="portrait"><label>Figure 5.</label><caption><p>SEM images of thorax and abdomen: <bold>A–B</bold> <italic><tp:taxon-name><tp:taxon-name-part taxon-name-part-type="genus" reg="Crucisternum">Crucisternum</tp:taxon-name-part> <tp:taxon-name-part taxon-name-part-type="species" reg="ouboteri">ouboteri</tp:taxon-name-part></tp:taxon-name></italic>: <bold>A</bold> meso- and metaventrite <bold>B</bold> apex of fifth abdominal ventrite; <bold>C–D</bold> <italic><tp:taxon-name><tp:taxon-name-part taxon-name-part-type="genus" reg="Nanosaphes">Nanosaphes</tp:taxon-name-part> <tp:taxon-name-part taxon-name-part-type="species" reg="tricolor">tricolor</tp:taxon-name-part></tp:taxon-name></italic> <bold>C</bold> meso- and metaventrite <bold>D</bold> apex of fifth abdominal ventrite.</p></caption><graphic xmlns:xlink="http://www.w3.org/1999/xlink" xlink:href="zookeys-768-113-g005.jpg" position="float" orientation="portrait" xlink:type="simple" id="oo_211215.jpg"/></fig><fig id="F6" position="float" orientation="portrait"><label>Figure 6.</label><caption><p>Aedeagus of <italic><tp:taxon-name><tp:taxon-name-part taxon-name-part-type="genus" reg="Crucisternum">Crucisternum</tp:taxon-name-part></tp:taxon-name></italic> spp.: <bold>A–B</bold> <italic><tp:taxon-name><tp:taxon-name-part taxon-name-part-type="genus" reg="Crucisternum">Crucisternum</tp:taxon-name-part> <tp:taxon-name-part taxon-name-part-type="species" reg="ouboteri">ouboteri</tp:taxon-name-part></tp:taxon-name></italic>: <bold>A</bold> Guyana <bold>B</bold> Brownsberg <bold>C</bold> <italic><tp:taxon-name><tp:taxon-name-part taxon-name-part-type="genus" reg="Crucisternum">Crucisternum</tp:taxon-name-part> <tp:taxon-name-part taxon-name-part-type="species" reg="toboganensis">toboganensis</tp:taxon-name-part></tp:taxon-name></italic> <bold>D</bold> <italic><tp:taxon-name><tp:taxon-name-part taxon-name-part-type="genus" reg="Crucisternum">Crucisternum</tp:taxon-name-part> <tp:taxon-name-part taxon-name-part-type="species" reg="vanessae">vanessae</tp:taxon-name-part></tp:taxon-name></italic> <bold>E–F</bold> <italic><tp:taxon-name><tp:taxon-name-part taxon-name-part-type="genus" reg="Crucisternum">Crucisternum</tp:taxon-name-part> <tp:taxon-name-part taxon-name-part-type="species" reg="xingu">xingu</tp:taxon-name-part></tp:taxon-name></italic>: <bold>E</bold> colln#6 <bold>F</bold> colln#23 <bold>G–H</bold> <italic><tp:taxon-name><tp:taxon-name-part taxon-name-part-type="genus" reg="Cuscisternum">Cuscisternum</tp:taxon-name-part> <tp:taxon-name-part taxon-name-part-type="species" reg="sinuatus">sinuatus</tp:taxon-name-part></tp:taxon-name></italic>: <bold>G</bold> colln#23 <bold>H</bold> BR18-0302-04A <bold>I</bold> <italic><tp:taxon-name><tp:taxon-name-part taxon-name-part-type="genus" reg="Crucisternum">Crucisternum</tp:taxon-name-part> <tp:taxon-name-part taxon-name-part-type="species" reg="escalera">escalera</tp:taxon-name-part></tp:taxon-name></italic> <bold>J</bold> <italic><tp:taxon-name><tp:taxon-name-part taxon-name-part-type="genus" reg="Crucisternum">Crucisternum</tp:taxon-name-part> <tp:taxon-name-part taxon-name-part-type="species" reg="queneyi">queneyi</tp:taxon-name-part></tp:taxon-name></italic>. Scale bars: 0.25 mm.</p></caption><graphic xmlns:xlink="http://www.w3.org/1999/xlink" xlink:href="zookeys-768-113-g006.jpg" position="float" orientation="portrait" xlink:type="simple" id="oo_211216.jpg"/></fig><fig id="F7" position="float" orientation="portrait"><label>Figure 7.</label><caption><p>Distribution of <italic><tp:taxon-name><tp:taxon-name-part taxon-name-part-type="genus" reg="Crucisternum">Crucisternum</tp:taxon-name-part></tp:taxon-name></italic> species.</p></caption><graphic xmlns:xlink="http://www.w3.org/1999/xlink" xlink:href="zookeys-768-113-g007.jpg" position="float" orientation="portrait" xlink:type="simple" id="oo_211218.jpg"/></fig><fig id="F8" position="float" orientation="portrait"><label>Figure 8.</label><caption><p>Habitat of <italic><tp:taxon-name><tp:taxon-name-part taxon-name-part-type="genus" reg="Crucisternum">Crucisternum</tp:taxon-name-part></tp:taxon-name></italic> spp. <bold>A–B</bold> Habitat for <italic><tp:taxon-name><tp:taxon-name-part taxon-name-part-type="genus" reg="Crucisternum">C.</tp:taxon-name-part> <tp:taxon-name-part taxon-name-part-type="species" reg="ouboteri">ouboteri</tp:taxon-name-part></tp:taxon-name></italic> Suriname, Raleighvallen, collecting event SR12-0727-03A <bold>C</bold> Type locality and habitat for <italic><tp:taxon-name><tp:taxon-name-part taxon-name-part-type="genus" reg="Crucisternum">C.</tp:taxon-name-part> <tp:taxon-name-part taxon-name-part-type="species" reg="ouboteri">ouboteri</tp:taxon-name-part></tp:taxon-name></italic>, Suriname, Brownsberg Nature Park, collecting event SR12-0804-01A <bold>D</bold> Type locality and habitat for <italic><tp:taxon-name><tp:taxon-name-part taxon-name-part-type="genus" reg="Crucisternum">C.</tp:taxon-name-part> <tp:taxon-name-part taxon-name-part-type="species" reg="vanessae">vanessae</tp:taxon-name-part></tp:taxon-name></italic>, Suriname, Tafelberg Summit, Caiman Creek, collecting event SR13-0819-05D <bold>E–F</bold> Type locality and habitat for <italic><tp:taxon-name><tp:taxon-name-part taxon-name-part-type="genus" reg="Crucisternum">C.</tp:taxon-name-part> <tp:taxon-name-part taxon-name-part-type="species" reg="escalera">escalera</tp:taxon-name-part></tp:taxon-name></italic>, Venezuela, Bolivar State, along La Escalera, collecting event AS-08-058.</p></caption><graphic xmlns:xlink="http://www.w3.org/1999/xlink" xlink:href="zookeys-768-113-g008.jpg" position="float" orientation="portrait" xlink:type="simple" id="oo_211219.jpg"/></fig></tp:treatment-sec></tp:taxon-treatment>
