# Supplementary material for: Three new genera of acidocerine water scavenger beetles from tropical South America (Coleoptera, Hydrophilidae, Acidocerinae)
Source: Zookeys. 2018 Jun 19;(768):113–58. doi: 10.3897/zookeys.768.24423 (PMC6019434; doi:10.3897/zookeys.768.24423)
Supplement: XML Treatment for Crucisternum escalera [file zookeys.768.24423-treatment2.xml]

<!DOCTYPE tp:taxon-treatment
  PUBLIC "-//TaxonX//DTD Taxonomic Treatment Publishing DTD v0 20100105//EN" "tax-treatment-NSO.dtd">
<tp:taxon-treatment xmlns:tp="http://www.plazi.org/taxpub"><tp:treatment-meta><kwd-group><label>Taxon classification</label><kwd><named-content xmlns:xlink="http://www.w3.org/1999/xlink" content-type="kingdom">Animalia</named-content></kwd><kwd><named-content xmlns:xlink="http://www.w3.org/1999/xlink" content-type="order">Coleoptera</named-content></kwd><kwd><named-content xmlns:xlink="http://www.w3.org/1999/xlink" content-type="family">Hydrophilidae</named-content></kwd></kwd-group><mixed-citation publication-type="journal"><person-group><name><surname>Girón</surname><given-names>Jennifer C.</given-names></name><name><surname>Short</surname><given-names>Andrew Edward Z.</given-names></name></person-group><article-title>Three new genera of acidocerine water scavenger beetles from tropical South America (<tp:taxon-name><tp:taxon-name-part taxon-name-part-type="order">Coleoptera</tp:taxon-name-part></tp:taxon-name>, <tp:taxon-name><tp:taxon-name-part taxon-name-part-type="family">Hydrophilidae</tp:taxon-name-part></tp:taxon-name>, <tp:taxon-name><tp:taxon-name-part taxon-name-part-type="subfamily">Acidocerinae</tp:taxon-name-part></tp:taxon-name>)</article-title><source>Zookeys</source><day>19</day><month>6</month><year>2018</year><volume>2018</volume><issue>768</issue><fpage>113</fpage><lpage>158</lpage><pub-id pub-id-type="doi">10.3897/zookeys.768.24423</pub-id></mixed-citation></tp:treatment-meta><tp:nomenclature><tp:taxon-name>
            <tp:taxon-name-part taxon-name-part-type="genus" reg="Crucisternum">Crucisternum</tp:taxon-name-part>
            <tp:taxon-name-part taxon-name-part-type="species" reg="escalera">escalera</tp:taxon-name-part>
            <object-id xmlns:xlink="http://www.w3.org/1999/xlink" content-type="zoobank" xlink:type="simple">http://zoobank.org/8C7098E9-13C8-4EEE-88FA-C548CEB1BA23</object-id>
          </tp:taxon-name><tp:taxon-status xmlns:xlink="http://www.w3.org/1999/xlink" xlink:type="simple">sp. n.</tp:taxon-status><xref ref-type="fig" rid="F1">Figs 1A–D</xref><xref ref-type="fig" rid="F6">; 6I</xref><xref ref-type="fig" rid="F7">; 7</xref><xref ref-type="fig" rid="F8">; 8E, F</xref><!--PageBreak--></tp:nomenclature><tp:treatment-sec sec-type="type material" id="SECID0EDSAG"><title>Type material examined.</title><p>
            <bold>Holotype (male)</bold>: “<bold>VENEZUELA</bold>: Bolívar State/ <named-content xmlns:xlink="http://www.w3.org/1999/xlink" content-type="dwc:verbatimCoordinates" xlink:type="simple"><named-content content-type="geo-json" specific-use="{&#34;type&#34;:&#34;Point&#34;,&#34;coordinates&#34;:[-61.399389,6.036250]}" id="NCID0EQSAG" xlink:type="simple">6°2'10.5"N, 61°23'57.8"W</named-content></named-content>, 630 m/ Along La Escalera; 31.vii.2008/ leg. A. Short, M. García, L. Joly/ AS-08-058; rocky stream” // “Barcode/ SM00828756/ KUNHM-ENT” (<named-content xmlns:xlink="http://www.w3.org/1999/xlink" content-type="dwc:institutional_code" xlink:type="simple">MIZA</named-content>). <bold>Paratypes (2)</bold>: Same data as holotype (<named-content xmlns:xlink="http://www.w3.org/1999/xlink" content-type="dwc:institutional_code" xlink:type="simple">SEMC</named-content>, 2).</p></tp:treatment-sec><tp:treatment-sec sec-type="Differential diagnosis" id="SECID0EHTAG"><title>Differential diagnosis.</title><p>
            <italic><tp:taxon-name><tp:taxon-name-part taxon-name-part-type="genus" reg="Crucisternum">Crucisternum</tp:taxon-name-part> <tp:taxon-name-part taxon-name-part-type="species" reg="escalera">escalera</tp:taxon-name-part></tp:taxon-name></italic> is very similar to <italic><tp:taxon-name><tp:taxon-name-part taxon-name-part-type="genus" reg="Crucisternum">C.</tp:taxon-name-part> <tp:taxon-name-part taxon-name-part-type="species" reg="sinuatus">sinuatus</tp:taxon-name-part></tp:taxon-name></italic> and <italic><tp:taxon-name><tp:taxon-name-part taxon-name-part-type="genus" reg="Crucisternum">C.</tp:taxon-name-part> <tp:taxon-name-part taxon-name-part-type="species" reg="xingu">xingu</tp:taxon-name-part></tp:taxon-name></italic> in the shallowness of the punctation and the uniform coloration along the body. It shares with <italic><tp:taxon-name><tp:taxon-name-part taxon-name-part-type="genus" reg="Crucisternum">C.</tp:taxon-name-part> <tp:taxon-name-part taxon-name-part-type="species" reg="sinuatus">sinuatus</tp:taxon-name-part></tp:taxon-name></italic> the shape of the median lobe (constricted at midlength, continuing as a narrow and roundly pointed bar, see Fig. <xref ref-type="fig" rid="F6">6 G–I</xref>), but can be distinguished from it by the outer margins of the parameres, which are widely curved, to at most slightly sinuate (see Fig. <xref ref-type="fig" rid="F6">6I</xref>; as opposed to strongly constricted near midlength, Fig. <xref ref-type="fig" rid="F6">6G, H</xref>).</p></tp:treatment-sec><tp:treatment-sec sec-type="description" id="SECID0EFVAG"><title>Description.</title><p>Body length 2.1–2.2 mm, width 1.1–1.2 mm. General coloration uniformly orange brown (Fig. <xref ref-type="fig" rid="F1">1 A–D</xref>). Elytra with punctures shallowly marked. Aedeagus (Fig. <xref ref-type="fig" rid="F6">6I</xref>) with outer margins of parameres widely curved, at most slightly sinuated; median lobe strongly constricted near midlength, continuing as a narrow and roundly pointed bar; gonopore located at midlength of narrow apical half of median lobe.</p></tp:treatment-sec><tp:treatment-sec sec-type="etymology" id="SECID0ETVAG"><title>Etymology.</title><p>Noun in apposition. Named after the type locality of “La Escalera”, which is the road that ascends from lowlands to the high-elevation plateau known as the “Gran Sabana”.</p></tp:treatment-sec><tp:treatment-sec sec-type="distribution" id="SECID0EYVAG"><title>Distribution.</title><p>Venezuela (Bolívar). Collected at 630 m in elevation. See Fig. <xref ref-type="fig" rid="F7">7</xref>.</p></tp:treatment-sec><tp:treatment-sec sec-type="biology" id="SECID0ECWAG"><title>Biology.</title><p>The only known series of this species was collected along the margin of a densely forested rocky stream. See Fig. <xref ref-type="fig" rid="F8">8E, F</xref>.</p><!--PageBreak--></tp:treatment-sec><tp:treatment-sec><!--Section generated to contain objects referenced in tp:taxon-treatment.--><fig id="F1" position="float" orientation="portrait"><label>Figure 1.</label><caption><p>Habitus of <italic><tp:taxon-name><tp:taxon-name-part taxon-name-part-type="genus" reg="Crucisternum">Crucisternum</tp:taxon-name-part></tp:taxon-name></italic> spp.: <bold>A–D</bold> <italic><tp:taxon-name><tp:taxon-name-part taxon-name-part-type="genus" reg="Crucisternum">Crucisternum</tp:taxon-name-part> <tp:taxon-name-part taxon-name-part-type="species" reg="escalera">escalera</tp:taxon-name-part></tp:taxon-name></italic>: <bold>A</bold> dorsal view <bold>B</bold> lateral view <bold>C</bold> ventral view <bold>D</bold> head <bold>E–H</bold> <italic><tp:taxon-name><tp:taxon-name-part taxon-name-part-type="genus" reg="Crucisternum">Crucisternum</tp:taxon-name-part> <tp:taxon-name-part taxon-name-part-type="species" reg="queneyi">queneyi</tp:taxon-name-part></tp:taxon-name></italic>: <bold>E</bold> dorsal view <bold>F</bold> lateral view <bold>G</bold> ventral view <bold>H</bold> head. Scale bars: 1 mm.</p></caption><graphic xmlns:xlink="http://www.w3.org/1999/xlink" xlink:href="zookeys-768-113-g001.jpg" position="float" orientation="portrait" xlink:type="simple" id="oo_211211.jpg"/></fig><fig id="F6" position="float" orientation="portrait"><label>Figure 6.</label><caption><p>Aedeagus of <italic><tp:taxon-name><tp:taxon-name-part taxon-name-part-type="genus" reg="Crucisternum">Crucisternum</tp:taxon-name-part></tp:taxon-name></italic> spp.: <bold>A–B</bold> <italic><tp:taxon-name><tp:taxon-name-part taxon-name-part-type="genus" reg="Crucisternum">Crucisternum</tp:taxon-name-part> <tp:taxon-name-part taxon-name-part-type="species" reg="ouboteri">ouboteri</tp:taxon-name-part></tp:taxon-name></italic>: <bold>A</bold> Guyana <bold>B</bold> Brownsberg <bold>C</bold> <italic><tp:taxon-name><tp:taxon-name-part taxon-name-part-type="genus" reg="Crucisternum">Crucisternum</tp:taxon-name-part> <tp:taxon-name-part taxon-name-part-type="species" reg="toboganensis">toboganensis</tp:taxon-name-part></tp:taxon-name></italic> <bold>D</bold> <italic><tp:taxon-name><tp:taxon-name-part taxon-name-part-type="genus" reg="Crucisternum">Crucisternum</tp:taxon-name-part> <tp:taxon-name-part taxon-name-part-type="species" reg="vanessae">vanessae</tp:taxon-name-part></tp:taxon-name></italic> <bold>E–F</bold> <italic><tp:taxon-name><tp:taxon-name-part taxon-name-part-type="genus" reg="Crucisternum">Crucisternum</tp:taxon-name-part> <tp:taxon-name-part taxon-name-part-type="species" reg="xingu">xingu</tp:taxon-name-part></tp:taxon-name></italic>: <bold>E</bold> colln#6 <bold>F</bold> colln#23 <bold>G–H</bold> <italic><tp:taxon-name><tp:taxon-name-part taxon-name-part-type="genus" reg="Cuscisternum">Cuscisternum</tp:taxon-name-part> <tp:taxon-name-part taxon-name-part-type="species" reg="sinuatus">sinuatus</tp:taxon-name-part></tp:taxon-name></italic>: <bold>G</bold> colln#23 <bold>H</bold> BR18-0302-04A <bold>I</bold> <italic><tp:taxon-name><tp:taxon-name-part taxon-name-part-type="genus" reg="Crucisternum">Crucisternum</tp:taxon-name-part> <tp:taxon-name-part taxon-name-part-type="species" reg="escalera">escalera</tp:taxon-name-part></tp:taxon-name></italic> <bold>J</bold> <italic><tp:taxon-name><tp:taxon-name-part taxon-name-part-type="genus" reg="Crucisternum">Crucisternum</tp:taxon-name-part> <tp:taxon-name-part taxon-name-part-type="species" reg="queneyi">queneyi</tp:taxon-name-part></tp:taxon-name></italic>. Scale bars: 0.25 mm.</p></caption><graphic xmlns:xlink="http://www.w3.org/1999/xlink" xlink:href="zookeys-768-113-g006.jpg" position="float" orientation="portrait" xlink:type="simple" id="oo_211216.jpg"/></fig><fig id="F7" position="float" orientation="portrait"><label>Figure 7.</label><caption><p>Distribution of <italic><tp:taxon-name><tp:taxon-name-part taxon-name-part-type="genus" reg="Crucisternum">Crucisternum</tp:taxon-name-part></tp:taxon-name></italic> species.</p></caption><graphic xmlns:xlink="http://www.w3.org/1999/xlink" xlink:href="zookeys-768-113-g007.jpg" position="float" orientation="portrait" xlink:type="simple" id="oo_211218.jpg"/></fig><fig id="F8" position="float" orientation="portrait"><label>Figure 8.</label><caption><p>Habitat of <italic><tp:taxon-name><tp:taxon-name-part taxon-name-part-type="genus" reg="Crucisternum">Crucisternum</tp:taxon-name-part></tp:taxon-name></italic> spp. <bold>A–B</bold> Habitat for <italic><tp:taxon-name><tp:taxon-name-part taxon-name-part-type="genus" reg="Crucisternum">C.</tp:taxon-name-part> <tp:taxon-name-part taxon-name-part-type="species" reg="ouboteri">ouboteri</tp:taxon-name-part></tp:taxon-name></italic> Suriname, Raleighvallen, collecting event SR12-0727-03A <bold>C</bold> Type locality and habitat for <italic><tp:taxon-name><tp:taxon-name-part taxon-name-part-type="genus" reg="Crucisternum">C.</tp:taxon-name-part> <tp:taxon-name-part taxon-name-part-type="species" reg="ouboteri">ouboteri</tp:taxon-name-part></tp:taxon-name></italic>, Suriname, Brownsberg Nature Park, collecting event SR12-0804-01A <bold>D</bold> Type locality and habitat for <italic><tp:taxon-name><tp:taxon-name-part taxon-name-part-type="genus" reg="Crucisternum">C.</tp:taxon-name-part> <tp:taxon-name-part taxon-name-part-type="species" reg="vanessae">vanessae</tp:taxon-name-part></tp:taxon-name></italic>, Suriname, Tafelberg Summit, Caiman Creek, collecting event SR13-0819-05D <bold>E–F</bold> Type locality and habitat for <italic><tp:taxon-name><tp:taxon-name-part taxon-name-part-type="genus" reg="Crucisternum">C.</tp:taxon-name-part> <tp:taxon-name-part taxon-name-part-type="species" reg="escalera">escalera</tp:taxon-name-part></tp:taxon-name></italic>, Venezuela, Bolivar State, along La Escalera, collecting event AS-08-058.</p></caption><graphic xmlns:xlink="http://www.w3.org/1999/xlink" xlink:href="zookeys-768-113-g008.jpg" position="float" orientation="portrait" xlink:type="simple" id="oo_211219.jpg"/></fig></tp:treatment-sec></tp:taxon-treatment>
