# Supplementary material for: Three new genera of acidocerine water scavenger beetles from tropical South America (Coleoptera, Hydrophilidae, Acidocerinae)
Source: Zookeys. 2018 Jun 19;(768):113–58. doi: 10.3897/zookeys.768.24423 (PMC6019434; doi:10.3897/zookeys.768.24423)
Supplement: XML Treatment for Crucisternum queneyi [file zookeys.768.24423-treatment4.xml]

<!DOCTYPE tp:taxon-treatment
  PUBLIC "-//TaxonX//DTD Taxonomic Treatment Publishing DTD v0 20100105//EN" "tax-treatment-NSO.dtd">
<tp:taxon-treatment xmlns:tp="http://www.plazi.org/taxpub"><tp:treatment-meta><kwd-group><label>Taxon classification</label><kwd><named-content xmlns:xlink="http://www.w3.org/1999/xlink" content-type="kingdom">Animalia</named-content></kwd><kwd><named-content xmlns:xlink="http://www.w3.org/1999/xlink" content-type="order">Coleoptera</named-content></kwd><kwd><named-content xmlns:xlink="http://www.w3.org/1999/xlink" content-type="family">Hydrophilidae</named-content></kwd></kwd-group><mixed-citation publication-type="journal"><person-group><name><surname>Girón</surname><given-names>Jennifer C.</given-names></name><name><surname>Short</surname><given-names>Andrew Edward Z.</given-names></name></person-group><article-title>Three new genera of acidocerine water scavenger beetles from tropical South America (<tp:taxon-name><tp:taxon-name-part taxon-name-part-type="order">Coleoptera</tp:taxon-name-part></tp:taxon-name>, <tp:taxon-name><tp:taxon-name-part taxon-name-part-type="family">Hydrophilidae</tp:taxon-name-part></tp:taxon-name>, <tp:taxon-name><tp:taxon-name-part taxon-name-part-type="subfamily">Acidocerinae</tp:taxon-name-part></tp:taxon-name>)</article-title><source>Zookeys</source><day>19</day><month>6</month><year>2018</year><volume>2018</volume><issue>768</issue><fpage>113</fpage><lpage>158</lpage><pub-id pub-id-type="doi">10.3897/zookeys.768.24423</pub-id></mixed-citation></tp:treatment-meta><tp:nomenclature><tp:taxon-name>
            <tp:taxon-name-part taxon-name-part-type="genus" reg="Crucisternum">Crucisternum</tp:taxon-name-part>
            <tp:taxon-name-part taxon-name-part-type="species" reg="queneyi">queneyi</tp:taxon-name-part>
            <object-id xmlns:xlink="http://www.w3.org/1999/xlink" content-type="zoobank" xlink:type="simple">http://zoobank.org/00079818-D26E-4DBE-862B-C78C7D6F6D99</object-id>
          </tp:taxon-name><tp:taxon-status xmlns:xlink="http://www.w3.org/1999/xlink" xlink:type="simple">sp. n.</tp:taxon-status><xref ref-type="fig" rid="F1">Figs 1E–H</xref><xref ref-type="fig" rid="F6">; 6J</xref><xref ref-type="fig" rid="F7">; 7</xref><!--PageBreak--></tp:nomenclature><tp:treatment-sec sec-type="type material" id="SECID0EYIBG"><title>Type material examined.</title><p>
            <bold>Holotype (male): FRENCH GUIANA: Sinnamary</bold>: “[Pripris de Yiyi]/ 25.xi.2007/ P. Queney réc.” (<named-content xmlns:xlink="http://www.w3.org/1999/xlink" content-type="dwc:institutional_code" xlink:type="simple">MNHN</named-content>). <bold>Paratypes (2): FRENCH GUIANA: Roura</bold>: “[Patawa: ru]/ 19.xi.2007/ P. Queney réc.” (1, <named-content xmlns:xlink="http://www.w3.org/1999/xlink" content-type="dwc:institutional_code" xlink:type="simple">SEMC</named-content>); “[N2, PK 73,5: petite crique accidentée, 250m]/ 23.xi.2007/ P. Queney réc.” (1, <abbrev xmlns:xlink="http://www.w3.org/1999/xlink" xlink:title="Personal collection of Pierre Queney, Paris, France" id="ABBRID0ESJBG" xlink:type="simple">PQPC</abbrev>).</p></tp:treatment-sec><tp:treatment-sec sec-type="Differential diagnosis" id="SECID0EWJBG"><title>Differential diagnosis.</title><p>
            <italic><tp:taxon-name><tp:taxon-name-part taxon-name-part-type="genus" reg="Crucisternum">Crucisternum</tp:taxon-name-part> <tp:taxon-name-part taxon-name-part-type="species" reg="queneyi">queneyi</tp:taxon-name-part></tp:taxon-name></italic> is very similar to <italic><tp:taxon-name><tp:taxon-name-part taxon-name-part-type="genus" reg="Crucisternum">C.</tp:taxon-name-part> <tp:taxon-name-part taxon-name-part-type="species" reg="ouboteri">ouboteri</tp:taxon-name-part></tp:taxon-name></italic> and <italic><tp:taxon-name><tp:taxon-name-part taxon-name-part-type="genus" reg="Crucisternum">C.</tp:taxon-name-part> <tp:taxon-name-part taxon-name-part-type="species" reg="vanessae">vanessae</tp:taxon-name-part></tp:taxon-name></italic> in the sharpness of the punctation and the general coloration of the body <!--PageBreak-->(compare Fig. <xref ref-type="fig" rid="F1">1E–H</xref> to Fig. <xref ref-type="fig" rid="F2">2</xref>). It can be readily recognized by the pear-shaped aedeagus (as opposed to fusiform), with simple (as opposed to broadened) margins of the apical region of the median lobe, as well as outwardly pointing apices of the parameres (see Fig. <xref ref-type="fig" rid="F6">6J</xref>).</p></tp:treatment-sec><tp:treatment-sec sec-type="description" id="SECID0ELLBG"><title>Description.</title><p>Body length 1.9–2.3 mm, width 1.0–1.1 mm. General coloration dark brown on elytra, slightly paler on pronotum and head (Fig. <xref ref-type="fig" rid="F1">1E</xref>). Elytra with punctures rather sharply marked. Aedeagus pear-shaped, widest along basal third; apex of parameres pointing outwards; apical third of median lobe narrower than a paramere at the base of its apical third, with simple converging margins; gonopore located near midlength of median lobe (Fig. <xref ref-type="fig" rid="F6">6J</xref>).</p></tp:treatment-sec><tp:treatment-sec sec-type="etymology" id="SECID0EZLBG"><title>Etymology.</title><p>Named after French coleopterist Pierre Queney, who collected and beautifully prepared the known specimens of this species.</p></tp:treatment-sec><tp:treatment-sec sec-type="distribution" id="SECID0E5LBG"><title>Distribution.</title><p>French Guiana (Roura). See Fig. <xref ref-type="fig" rid="F7">7</xref>. Collected at 250 m elevation.</p></tp:treatment-sec><tp:treatment-sec sec-type="biology" id="SECID0EIMBG"><title>Biology.</title><p>This species is known from streams.</p></tp:treatment-sec><tp:treatment-sec><!--Section generated to contain objects referenced in tp:taxon-treatment.--><fig id="F1" position="float" orientation="portrait"><label>Figure 1.</label><caption><p>Habitus of <italic><tp:taxon-name><tp:taxon-name-part taxon-name-part-type="genus" reg="Crucisternum">Crucisternum</tp:taxon-name-part></tp:taxon-name></italic> spp.: <bold>A–D</bold> <italic><tp:taxon-name><tp:taxon-name-part taxon-name-part-type="genus" reg="Crucisternum">Crucisternum</tp:taxon-name-part> <tp:taxon-name-part taxon-name-part-type="species" reg="escalera">escalera</tp:taxon-name-part></tp:taxon-name></italic>: <bold>A</bold> dorsal view <bold>B</bold> lateral view <bold>C</bold> ventral view <bold>D</bold> head <bold>E–H</bold> <italic><tp:taxon-name><tp:taxon-name-part taxon-name-part-type="genus" reg="Crucisternum">Crucisternum</tp:taxon-name-part> <tp:taxon-name-part taxon-name-part-type="species" reg="queneyi">queneyi</tp:taxon-name-part></tp:taxon-name></italic>: <bold>E</bold> dorsal view <bold>F</bold> lateral view <bold>G</bold> ventral view <bold>H</bold> head. Scale bars: 1 mm.</p></caption><graphic xmlns:xlink="http://www.w3.org/1999/xlink" xlink:href="zookeys-768-113-g001.jpg" position="float" orientation="portrait" xlink:type="simple" id="oo_211211.jpg"/></fig><fig id="F6" position="float" orientation="portrait"><label>Figure 6.</label><caption><p>Aedeagus of <italic><tp:taxon-name><tp:taxon-name-part taxon-name-part-type="genus" reg="Crucisternum">Crucisternum</tp:taxon-name-part></tp:taxon-name></italic> spp.: <bold>A–B</bold> <italic><tp:taxon-name><tp:taxon-name-part taxon-name-part-type="genus" reg="Crucisternum">Crucisternum</tp:taxon-name-part> <tp:taxon-name-part taxon-name-part-type="species" reg="ouboteri">ouboteri</tp:taxon-name-part></tp:taxon-name></italic>: <bold>A</bold> Guyana <bold>B</bold> Brownsberg <bold>C</bold> <italic><tp:taxon-name><tp:taxon-name-part taxon-name-part-type="genus" reg="Crucisternum">Crucisternum</tp:taxon-name-part> <tp:taxon-name-part taxon-name-part-type="species" reg="toboganensis">toboganensis</tp:taxon-name-part></tp:taxon-name></italic> <bold>D</bold> <italic><tp:taxon-name><tp:taxon-name-part taxon-name-part-type="genus" reg="Crucisternum">Crucisternum</tp:taxon-name-part> <tp:taxon-name-part taxon-name-part-type="species" reg="vanessae">vanessae</tp:taxon-name-part></tp:taxon-name></italic> <bold>E–F</bold> <italic><tp:taxon-name><tp:taxon-name-part taxon-name-part-type="genus" reg="Crucisternum">Crucisternum</tp:taxon-name-part> <tp:taxon-name-part taxon-name-part-type="species" reg="xingu">xingu</tp:taxon-name-part></tp:taxon-name></italic>: <bold>E</bold> colln#6 <bold>F</bold> colln#23 <bold>G–H</bold> <italic><tp:taxon-name><tp:taxon-name-part taxon-name-part-type="genus" reg="Cuscisternum">Cuscisternum</tp:taxon-name-part> <tp:taxon-name-part taxon-name-part-type="species" reg="sinuatus">sinuatus</tp:taxon-name-part></tp:taxon-name></italic>: <bold>G</bold> colln#23 <bold>H</bold> BR18-0302-04A <bold>I</bold> <italic><tp:taxon-name><tp:taxon-name-part taxon-name-part-type="genus" reg="Crucisternum">Crucisternum</tp:taxon-name-part> <tp:taxon-name-part taxon-name-part-type="species" reg="escalera">escalera</tp:taxon-name-part></tp:taxon-name></italic> <bold>J</bold> <italic><tp:taxon-name><tp:taxon-name-part taxon-name-part-type="genus" reg="Crucisternum">Crucisternum</tp:taxon-name-part> <tp:taxon-name-part taxon-name-part-type="species" reg="queneyi">queneyi</tp:taxon-name-part></tp:taxon-name></italic>. Scale bars: 0.25 mm.</p></caption><graphic xmlns:xlink="http://www.w3.org/1999/xlink" xlink:href="zookeys-768-113-g006.jpg" position="float" orientation="portrait" xlink:type="simple" id="oo_211216.jpg"/></fig><fig id="F7" position="float" orientation="portrait"><label>Figure 7.</label><caption><p>Distribution of <italic><tp:taxon-name><tp:taxon-name-part taxon-name-part-type="genus" reg="Crucisternum">Crucisternum</tp:taxon-name-part></tp:taxon-name></italic> species.</p></caption><graphic xmlns:xlink="http://www.w3.org/1999/xlink" xlink:href="zookeys-768-113-g007.jpg" position="float" orientation="portrait" xlink:type="simple" id="oo_211218.jpg"/></fig><fig id="F2" position="float" orientation="portrait"><label>Figure 2.</label><caption><p>Habitus of <italic><tp:taxon-name><tp:taxon-name-part taxon-name-part-type="genus" reg="Crucisternum">Crucisternum</tp:taxon-name-part></tp:taxon-name></italic> spp.: <bold>A–D</bold> <italic><tp:taxon-name><tp:taxon-name-part taxon-name-part-type="genus" reg="Crucisternum">Crucisternum</tp:taxon-name-part> <tp:taxon-name-part taxon-name-part-type="species" reg="ouboteri">ouboteri</tp:taxon-name-part></tp:taxon-name></italic>: <bold>A</bold> dorsal view, <bold>B</bold> lateral view <bold>C</bold> ventral view, <bold>D</bold> head <bold>E–H</bold> <italic><tp:taxon-name><tp:taxon-name-part taxon-name-part-type="genus" reg="Crucisternum">Crucisternum</tp:taxon-name-part> <tp:taxon-name-part taxon-name-part-type="species" reg="vanessae">vanessae</tp:taxon-name-part></tp:taxon-name></italic>: <bold>E</bold> dorsal view <bold>F</bold> lateral view <bold>G</bold> ventral view <bold>H</bold> head. Scale bars: 1 mm.</p></caption><graphic xmlns:xlink="http://www.w3.org/1999/xlink" xlink:href="zookeys-768-113-g002.jpg" position="float" orientation="portrait" xlink:type="simple" id="oo_211212.jpg"/></fig></tp:treatment-sec></tp:taxon-treatment>
