# Supplementary material for: Three new genera of acidocerine water scavenger beetles from tropical South America (Coleoptera, Hydrophilidae, Acidocerinae)
Source: Zookeys. 2018 Jun 19;(768):113–58. doi: 10.3897/zookeys.768.24423 (PMC6019434; doi:10.3897/zookeys.768.24423)
Supplement: XML Treatment for Crucisternum sinuatus [file zookeys.768.24423-treatment5.xml]

<!DOCTYPE tp:taxon-treatment
  PUBLIC "-//TaxonX//DTD Taxonomic Treatment Publishing DTD v0 20100105//EN" "tax-treatment-NSO.dtd">
<tp:taxon-treatment xmlns:tp="http://www.plazi.org/taxpub"><tp:treatment-meta><kwd-group><label>Taxon classification</label><kwd><named-content xmlns:xlink="http://www.w3.org/1999/xlink" content-type="kingdom">Animalia</named-content></kwd><kwd><named-content xmlns:xlink="http://www.w3.org/1999/xlink" content-type="order">Coleoptera</named-content></kwd><kwd><named-content xmlns:xlink="http://www.w3.org/1999/xlink" content-type="family">Hydrophilidae</named-content></kwd></kwd-group><mixed-citation publication-type="journal"><person-group><name><surname>Girón</surname><given-names>Jennifer C.</given-names></name><name><surname>Short</surname><given-names>Andrew Edward Z.</given-names></name></person-group><article-title>Three new genera of acidocerine water scavenger beetles from tropical South America (<tp:taxon-name><tp:taxon-name-part taxon-name-part-type="order">Coleoptera</tp:taxon-name-part></tp:taxon-name>, <tp:taxon-name><tp:taxon-name-part taxon-name-part-type="family">Hydrophilidae</tp:taxon-name-part></tp:taxon-name>, <tp:taxon-name><tp:taxon-name-part taxon-name-part-type="subfamily">Acidocerinae</tp:taxon-name-part></tp:taxon-name>)</article-title><source>Zookeys</source><day>19</day><month>6</month><year>2018</year><volume>2018</volume><issue>768</issue><fpage>113</fpage><lpage>158</lpage><pub-id pub-id-type="doi">10.3897/zookeys.768.24423</pub-id></mixed-citation></tp:treatment-meta><tp:nomenclature><tp:taxon-name>
            <tp:taxon-name-part taxon-name-part-type="genus" reg="Crucisternum">Crucisternum</tp:taxon-name-part>
            <tp:taxon-name-part taxon-name-part-type="species" reg="sinuatus">sinuatus</tp:taxon-name-part>
            <object-id xmlns:xlink="http://www.w3.org/1999/xlink" content-type="zoobank" xlink:type="simple">http://zoobank.org/BD20616D-2360-4509-84FE-210B65E9D54E</object-id>
          </tp:taxon-name><tp:taxon-status xmlns:xlink="http://www.w3.org/1999/xlink" xlink:type="simple">sp. n.</tp:taxon-status><xref ref-type="fig" rid="F3">Figs 3A–D</xref><xref ref-type="fig" rid="F6">; 6G, H</xref><xref ref-type="fig" rid="F7">; 7</xref></tp:nomenclature><tp:treatment-sec sec-type="type material" id="SECID0EBOBG"><title>Type material examined.</title><p>
            <bold>Holotype (male): BRAZIL: Minas Gerais</bold>: Lassance, -17.83384, -44.50515, 568 m, Cachoeira da Palmeira, flotation of root mats and moss from side of waterfall and seepage, 2.iii.2018, leg. Benetti &amp; team; BR18-0302-04A (<named-content xmlns:xlink="http://www.w3.org/1999/xlink" content-type="dwc:institutional_code" xlink:type="simple">INPA</named-content>). <bold>Paratypes (10): BRAZIL: Pará</bold>: Rio Xingu Camp <named-content xmlns:xlink="http://www.w3.org/1999/xlink" content-type="dwc:verbatimCoordinates" xlink:type="simple"><named-content content-type="geo-json" specific-use="{&#34;type&#34;:&#34;Point&#34;,&#34;coordinates&#34;:[-52.366667,-3.650000]}" id="NCID0EWOBG" xlink:type="simple">52°22'W, 3°39'S</named-content></named-content>, Altamira, ca 60km S., 3.x.1986, leg. P. Spangler &amp; O. Flint, Colln. #6, 1<sup>st</sup> jungle stream on trail 1 (1, <named-content xmlns:xlink="http://www.w3.org/1999/xlink" content-type="dwc:institutional_code" xlink:type="simple">USNM</named-content>); same, except 14.x.1986, Colln. #23, stream on left branch of trail 1 (3; <named-content xmlns:xlink="http://www.w3.org/1999/xlink" content-type="dwc:institutional_code" xlink:type="simple">SEMC</named-content>, <named-content xmlns:xlink="http://www.w3.org/1999/xlink" content-type="dwc:institutional_code" xlink:type="simple">USNM</named-content>); <bold>Minas Gerais</bold>: same data as holotype (2 <named-content xmlns:xlink="http://www.w3.org/1999/xlink" content-type="dwc:institutional_code" xlink:type="simple">INPA</named-content>, 4 <named-content xmlns:xlink="http://www.w3.org/1999/xlink" content-type="dwc:institutional_code" xlink:type="simple">SEMC</named-content>).</p></tp:treatment-sec><tp:treatment-sec sec-type="Differential diagnosis" id="SECID0EHQBG"><title>Differential diagnosis.</title><p>
            <italic><tp:taxon-name><tp:taxon-name-part taxon-name-part-type="genus" reg="Crucisternum">Crucisternum</tp:taxon-name-part> <tp:taxon-name-part taxon-name-part-type="species" reg="sinuatus">sinuatus</tp:taxon-name-part></tp:taxon-name></italic> is very similar to <italic><tp:taxon-name><tp:taxon-name-part taxon-name-part-type="genus" reg="Crucisternum">C.</tp:taxon-name-part> <tp:taxon-name-part taxon-name-part-type="species" reg="escalera">escalera</tp:taxon-name-part></tp:taxon-name></italic> and <italic><tp:taxon-name><tp:taxon-name-part taxon-name-part-type="genus" reg="Crucisternum">C.</tp:taxon-name-part> <tp:taxon-name-part taxon-name-part-type="species" reg="xingu">xingu</tp:taxon-name-part></tp:taxon-name></italic> in the shallowness of the punctation. In addition, it can be distinguished from <italic><tp:taxon-name><tp:taxon-name-part taxon-name-part-type="genus" reg="Crucisternum">C.</tp:taxon-name-part> <tp:taxon-name-part taxon-name-part-type="species" reg="xingu">xingu</tp:taxon-name-part></tp:taxon-name></italic> by the aedeagus with median lobe constricted at midlength, continuing as a narrow and roundly pointed bar (see Fig. <xref ref-type="fig" rid="F6">6G, H</xref>; as opposed to gradually narrowing towards the apex, see Fig. <xref ref-type="fig" rid="F6">6E, F</xref>), and the outer margins of the parameres, which are strongly constricted at apical third, continuing nearly parallel (as opposed to nearly straight to sinuate).</p></tp:treatment-sec><tp:treatment-sec sec-type="description" id="SECID0EBSBG"><title>Description.</title><p>Body length 2.0–2.4 mm, width 1.1–1.4 mm. General coloration variable, either orange brown or uniformly dark brown (Fig. <xref ref-type="fig" rid="F3">3A–D</xref>). Elytra with punctures shallowly marked. Aedeagus with outer margins of parameres strongly constricted at apical third, continuing nearly parallel towards apex; inner margins of parameres slightly concave only along apical sixth; median lobe constricted at midlength, continuing as a narrow and roundly pointed bar (Fig. <xref ref-type="fig" rid="F6">6G, H</xref>).</p></tp:treatment-sec><tp:treatment-sec sec-type="etymology" id="SECID0EPSBG"><title>Etymology.</title><p>Named in reference to the abrupt constriction of the outer margins of the parameres at their apical third, with the Latin word <italic>sinuatus</italic> meaning bent, curved.</p></tp:treatment-sec><tp:treatment-sec sec-type="distribution" id="SECID0EXSBG"><title>Distribution.</title><p>Brazil (Minas Gerais, Pará). See Fig. <xref ref-type="fig" rid="F7">7</xref>.</p></tp:treatment-sec><tp:treatment-sec sec-type="biology" id="SECID0EBTBG"><title>Biology.</title><p>The series from Lassance was collected by floating root mats and detritus that were on rock at the margin of a river and waterfall. The specimens from Altamira were collected in streams.</p></tp:treatment-sec><tp:treatment-sec><!--Section generated to contain objects referenced in tp:taxon-treatment.--><fig id="F3" position="float" orientation="portrait"><label>Figure 3.</label><caption><p>Habitus of <italic><tp:taxon-name><tp:taxon-name-part taxon-name-part-type="genus" reg="Crucisternum">Crucisternum</tp:taxon-name-part></tp:taxon-name></italic> spp.: <bold>A–D</bold> <italic><tp:taxon-name><tp:taxon-name-part taxon-name-part-type="genus" reg="Crucisternum">Crucisternum</tp:taxon-name-part> <tp:taxon-name-part taxon-name-part-type="species" reg="sinuatus">sinuatus</tp:taxon-name-part></tp:taxon-name></italic>: <bold>A</bold> dorsal view <bold>B</bold> lateral view <bold>C</bold> ventral view <bold>D</bold> head <bold>E–H</bold> <italic><tp:taxon-name><tp:taxon-name-part taxon-name-part-type="genus" reg="Crucisternum">Crucisternum</tp:taxon-name-part> <tp:taxon-name-part taxon-name-part-type="species" reg="xingu">xingu</tp:taxon-name-part></tp:taxon-name></italic>: <bold>E</bold> dorsal view <bold>F</bold> lateral view <bold>G</bold> ventral view <bold>H</bold> head. Scale bars: 1 mm.</p></caption><graphic xmlns:xlink="http://www.w3.org/1999/xlink" xlink:href="zookeys-768-113-g003.jpg" position="float" orientation="portrait" xlink:type="simple" id="oo_211213.jpg"/></fig><fig id="F6" position="float" orientation="portrait"><label>Figure 6.</label><caption><p>Aedeagus of <italic><tp:taxon-name><tp:taxon-name-part taxon-name-part-type="genus" reg="Crucisternum">Crucisternum</tp:taxon-name-part></tp:taxon-name></italic> spp.: <bold>A–B</bold> <italic><tp:taxon-name><tp:taxon-name-part taxon-name-part-type="genus" reg="Crucisternum">Crucisternum</tp:taxon-name-part> <tp:taxon-name-part taxon-name-part-type="species" reg="ouboteri">ouboteri</tp:taxon-name-part></tp:taxon-name></italic>: <bold>A</bold> Guyana <bold>B</bold> Brownsberg <bold>C</bold> <italic><tp:taxon-name><tp:taxon-name-part taxon-name-part-type="genus" reg="Crucisternum">Crucisternum</tp:taxon-name-part> <tp:taxon-name-part taxon-name-part-type="species" reg="toboganensis">toboganensis</tp:taxon-name-part></tp:taxon-name></italic> <bold>D</bold> <italic><tp:taxon-name><tp:taxon-name-part taxon-name-part-type="genus" reg="Crucisternum">Crucisternum</tp:taxon-name-part> <tp:taxon-name-part taxon-name-part-type="species" reg="vanessae">vanessae</tp:taxon-name-part></tp:taxon-name></italic> <bold>E–F</bold> <italic><tp:taxon-name><tp:taxon-name-part taxon-name-part-type="genus" reg="Crucisternum">Crucisternum</tp:taxon-name-part> <tp:taxon-name-part taxon-name-part-type="species" reg="xingu">xingu</tp:taxon-name-part></tp:taxon-name></italic>: <bold>E</bold> colln#6 <bold>F</bold> colln#23 <bold>G–H</bold> <italic><tp:taxon-name><tp:taxon-name-part taxon-name-part-type="genus" reg="Cuscisternum">Cuscisternum</tp:taxon-name-part> <tp:taxon-name-part taxon-name-part-type="species" reg="sinuatus">sinuatus</tp:taxon-name-part></tp:taxon-name></italic>: <bold>G</bold> colln#23 <bold>H</bold> BR18-0302-04A <bold>I</bold> <italic><tp:taxon-name><tp:taxon-name-part taxon-name-part-type="genus" reg="Crucisternum">Crucisternum</tp:taxon-name-part> <tp:taxon-name-part taxon-name-part-type="species" reg="escalera">escalera</tp:taxon-name-part></tp:taxon-name></italic> <bold>J</bold> <italic><tp:taxon-name><tp:taxon-name-part taxon-name-part-type="genus" reg="Crucisternum">Crucisternum</tp:taxon-name-part> <tp:taxon-name-part taxon-name-part-type="species" reg="queneyi">queneyi</tp:taxon-name-part></tp:taxon-name></italic>. Scale bars: 0.25 mm.</p></caption><graphic xmlns:xlink="http://www.w3.org/1999/xlink" xlink:href="zookeys-768-113-g006.jpg" position="float" orientation="portrait" xlink:type="simple" id="oo_211216.jpg"/></fig><fig id="F7" position="float" orientation="portrait"><label>Figure 7.</label><caption><p>Distribution of <italic><tp:taxon-name><tp:taxon-name-part taxon-name-part-type="genus" reg="Crucisternum">Crucisternum</tp:taxon-name-part></tp:taxon-name></italic> species.</p></caption><graphic xmlns:xlink="http://www.w3.org/1999/xlink" xlink:href="zookeys-768-113-g007.jpg" position="float" orientation="portrait" xlink:type="simple" id="oo_211218.jpg"/></fig></tp:treatment-sec></tp:taxon-treatment>
