# Supplementary material for: Three new genera of acidocerine water scavenger beetles from tropical South America (Coleoptera, Hydrophilidae, Acidocerinae)
Source: Zookeys. 2018 Jun 19;(768):113–58. doi: 10.3897/zookeys.768.24423 (PMC6019434; doi:10.3897/zookeys.768.24423)
Supplement: XML Treatment for Katasophistes [file zookeys.768.24423-treatment10.xml]

<!DOCTYPE tp:taxon-treatment
  PUBLIC "-//TaxonX//DTD Taxonomic Treatment Publishing DTD v0 20100105//EN" "tax-treatment-NSO.dtd">
<tp:taxon-treatment xmlns:tp="http://www.plazi.org/taxpub"><tp:treatment-meta><kwd-group><label>Taxon classification</label><kwd><named-content xmlns:xlink="http://www.w3.org/1999/xlink" content-type="kingdom">Animalia</named-content></kwd><kwd><named-content xmlns:xlink="http://www.w3.org/1999/xlink" content-type="order">Coleoptera</named-content></kwd><kwd><named-content xmlns:xlink="http://www.w3.org/1999/xlink" content-type="family">Hydrophilidae</named-content></kwd></kwd-group><mixed-citation publication-type="journal"><person-group><name><surname>Girón</surname><given-names>Jennifer C.</given-names></name><name><surname>Short</surname><given-names>Andrew Edward Z.</given-names></name></person-group><article-title>Three new genera of acidocerine water scavenger beetles from tropical South America (<tp:taxon-name><tp:taxon-name-part taxon-name-part-type="order">Coleoptera</tp:taxon-name-part></tp:taxon-name>, <tp:taxon-name><tp:taxon-name-part taxon-name-part-type="family">Hydrophilidae</tp:taxon-name-part></tp:taxon-name>, <tp:taxon-name><tp:taxon-name-part taxon-name-part-type="subfamily">Acidocerinae</tp:taxon-name-part></tp:taxon-name>)</article-title><source>Zookeys</source><day>19</day><month>6</month><year>2018</year><volume>2018</volume><issue>768</issue><fpage>113</fpage><lpage>158</lpage><pub-id pub-id-type="doi">10.3897/zookeys.768.24423</pub-id></mixed-citation></tp:treatment-meta><tp:nomenclature><tp:taxon-name>
            <tp:taxon-name-part taxon-name-part-type="genus" reg="Katasophistes">Katasophistes</tp:taxon-name-part>
            <object-id xmlns:xlink="http://www.w3.org/1999/xlink" content-type="zoobank" xlink:type="simple">http://zoobank.org/3EB28C66-5B17-4540-8E86-DB99504C7227</object-id>
          </tp:taxon-name><tp:taxon-status xmlns:xlink="http://www.w3.org/1999/xlink" xlink:type="simple">gen. n.</tp:taxon-status><xref ref-type="fig" rid="F9">Figs 9</xref><xref ref-type="fig" rid="F10">, 10</xref><xref ref-type="fig" rid="F11">, 11</xref><xref ref-type="fig" rid="F12">, 12</xref><xref ref-type="fig" rid="F13">, 13</xref><xref ref-type="fig" rid="F14">, 14</xref></tp:nomenclature><tp:treatment-sec sec-type="type species" id="SECID0EZTAI"><title>Type species.</title><p>
            <italic><tp:taxon-name><tp:taxon-name-part taxon-name-part-type="genus" reg="Katasophistes">Katasophistes</tp:taxon-name-part> <tp:taxon-name-part taxon-name-part-type="species" reg="merida">merida</tp:taxon-name-part></tp:taxon-name></italic>
          </p></tp:treatment-sec><tp:treatment-sec sec-type="Differential diagnosis" id="SECID0EKUAI"><title>Differential diagnosis.</title><p>Medium to small beetles, total body length 2.7–4.5 mm, width 1.7–2.4 mm. Color orange brown to dark brown, rather uniform along body regions. Body shape oval to elongated in dorsal view; moderately convex in lateral view (see Figs <xref ref-type="fig" rid="F9">9</xref>–<xref ref-type="fig" rid="F10">10</xref>). Antennae with nine antennomeres (e.g., Fig. <xref ref-type="fig" rid="F10">10C</xref>). Maxillary palps curved inward, moderately long to long (e.g., Fig. <xref ref-type="fig" rid="F10">10D, H</xref>). Each elytron with five rows of deep/large systematic punctures (Fig. <xref ref-type="fig" rid="F10">10A</xref>; not as evident in <italic><tp:taxon-name><tp:taxon-name-part taxon-name-part-type="genus" reg="Katasophistes">K.</tp:taxon-name-part> <tp:taxon-name-part taxon-name-part-type="species" reg="charynae">charynae</tp:taxon-name-part></tp:taxon-name></italic>, <italic><tp:taxon-name><tp:taxon-name-part taxon-name-part-type="genus" reg="Katasophistes">K.</tp:taxon-name-part> <tp:taxon-name-part taxon-name-part-type="species" reg="cuzco">cuzco</tp:taxon-name-part></tp:taxon-name></italic> and <italic><tp:taxon-name><tp:taxon-name-part taxon-name-part-type="genus" reg="Katasophistes">K.</tp:taxon-name-part> <tp:taxon-name-part taxon-name-part-type="species" reg="superficialis">superficialis</tp:taxon-name-part></tp:taxon-name></italic>); elytra without sutural striae, with outer margins slightly flared; serial punctures not evident. Posterior elevation of mesoventrite, with a well-defined, curved transverse ridge (Fig. <xref ref-type="fig" rid="F11">11A</xref>). Posterior femora glabrous at most along apical third. Fifth abdominal ventrite apically truncate to slightly emarginate, with stout setae (see Fig. <xref ref-type="fig" rid="F11">11C–E</xref>).</p><p>At first glance the genus may appear similar to some species of <italic><tp:taxon-name><tp:taxon-name-part taxon-name-part-type="genus" reg="Chasmogenus">Chasmogenus</tp:taxon-name-part></tp:taxon-name></italic>, however the lack of sutural striae easily separates the two. The enlargement of the rows of elytral systematic punctures is also rare within the <tp:taxon-name><tp:taxon-name-part taxon-name-part-type="subfamily">Acidocerinae</tp:taxon-name-part></tp:taxon-name> (found in some <italic><tp:taxon-name><tp:taxon-name-part taxon-name-part-type="genus" reg="Chasmogenus">Chasmogenus</tp:taxon-name-part></tp:taxon-name></italic> and <italic><tp:taxon-name><tp:taxon-name-part taxon-name-part-type="genus" reg="Agraphydrus">Agraphydrus</tp:taxon-name-part></tp:taxon-name></italic>) and will separate it from other New World <italic><tp:taxon-name><tp:taxon-name-part taxon-name-part-type="genus" reg="Helochares">Helochares</tp:taxon-name-part></tp:taxon-name></italic>, with which it may also be confused.</p></tp:treatment-sec><tp:treatment-sec sec-type="description" id="SECID0EQXAI"><title>Description.</title><p>Body oval to elongate, weakly to moderately convex (e.g., Figs <xref ref-type="fig" rid="F9">9F</xref>, <xref ref-type="fig" rid="F10">10F</xref>), coloration rather uniform along body regions, orange brown to dark brown, often with maxillary palps slightly paler. <bold>Head.</bold> Frons and clypeus (e.g., Fig. <xref ref-type="fig" rid="F9">9D</xref>) with moderately marked ground punctures, irregularly and rather densely distributed over the surface, accompanied by seta-bearing systematic punctures, particularly noticeable on frons behind frontoclypeal suture and around inner margins of eyes, and on lateral areas of clypeus; surface between punctures smooth and shiny; anterior corners of clypeus roundly angulated; anterior margin of clypeus widely roundly emarginate. Eyes subquadrate in dorsal view (e.g., Fig. <xref ref-type="fig" rid="F10">10H</xref>). Labrum wide, fully exposed, nearly half as long, and collinear to clypeus (e.g., Fig. <xref ref-type="fig" rid="F9">9D</xref>); dorsal surface slightly convex, with scattered fine punctures; anterior margin mesally slightly emarginate and barely bent inwards; lateral and anterior margins fringed by rather long setae. Temporae densely covered by very short and fine setae (hydrofuge pubescence). Mentum parallel sided, with lateral oblique longitudinal ridges; anterior margin with wide, deep, concave median impression, not demarcated by a transverse carina. Submentum rather flat and pubescent at base, glabrous, shiny and ascending at apex, with sparse rather long setae near limit of pubescent/glabrous line; ocular ridge well-developed (e.g., Fig. <xref ref-type="fig" rid="F9">9C</xref>). Maxilla (e.g., Fig. <xref ref-type="fig" rid="F9">9C</xref>) with ventral surface of cardo and stipes smooth and shiny, with scattered and shallow punctures (basal outer margin of cardo with a fringe of fine and rather long setae in <italic><tp:taxon-name><tp:taxon-name-part taxon-name-part-type="genus" reg="Katasophistes">K.</tp:taxon-name-part> <tp:taxon-name-part taxon-name-part-type="species" reg="merida">merida</tp:taxon-name-part></tp:taxon-name></italic>); outer dorsal margin of palpifer with a row of stiff decumbent spiniform setae; limit between cardo and stipes oblique; maxillary palps brown to orange, slender, longer than antennae (slightly so and stout in <italic><tp:taxon-name><tp:taxon-name-part taxon-name-part-type="genus" reg="Katasophistes">K.</tp:taxon-name-part> <tp:taxon-name-part taxon-name-part-type="species" reg="merida">merida</tp:taxon-name-part></tp:taxon-name></italic>); apex of palpomere 3 bearing sensilla. Mandibles with apex bifid (observed in <italic><tp:taxon-name><tp:taxon-name-part taxon-name-part-type="genus" reg="Katasophistes">K.</tp:taxon-name-part> <tp:taxon-name-part taxon-name-part-type="species" reg="merida">merida</tp:taxon-name-part></tp:taxon-name></italic> and <italic><tp:taxon-name><tp:taxon-name-part taxon-name-part-type="genus" reg="Katasophistes">K.</tp:taxon-name-part> <tp:taxon-name-part taxon-name-part-type="species" reg="charynae">charynae</tp:taxon-name-part></tp:taxon-name></italic>). Labial palps yellowish, nearly as long as mentum, dorsoventrally flattened; palpomere 2 with inner and outer margin convex apicad of midpoint; palpomere 3 digitiform, with a long subapical seta on outer corner. Antennae (e.g., Fig. <xref ref-type="fig" rid="F10">10C</xref>) with nine antennomeres, either similar or paler than general coloration of head; antennomere 1 anteriorly projected near base, almost reaching midpoint of ventral surface of eye (not reaching cardo-stipes joint), nearly 1.4–1.8-times longer than antennomere 2; antennomere 2 nearly as long as antennomeres 3–4 combined; antennomere 6 forming a well differentiated, only slightly asymmetric cupule; antennomeres 7–9 similar in size (8 shortest, 9 longest) and shape, slightly flattened (less so in <italic><tp:taxon-name><tp:taxon-name-part taxon-name-part-type="genus" reg="Katasophistes">K.</tp:taxon-name-part> <tp:taxon-name-part taxon-name-part-type="species" reg="merida">merida</tp:taxon-name-part></tp:taxon-name></italic>), forming a loosely articulated, pubescent club; apex of antennomeres 7–9 with few scattered setae longer than general pubescence of club. <bold>Thorax.</bold> Pronotum widest at base, narrowed anteriorly, with anterior and posterior margins only slightly sinuate; surface evenly convex, ground punctation moderate, uniformly dense, with surface between punctures smooth and shiny; seta bearing systematic punctures forming paired anterolateral semicircles. Scutellar shield of moderate size, triangular, nearly as long as wide, with punctation as in pronotum. Prosternum (e.g., Fig. <xref ref-type="fig" rid="F9">9C</xref>) <!--PageBreak-->nearly as long as 2/3 of length of a coxa, weakly convex to only slightly ascending longitudinally on central area; anterior margin of prosternum mesally projected as a wide, roundly pointed triangle, usually with a low carina along midline of projection; surface of prosternum covered by rather long, fine, scattered setae; intercoxal process projected from posterior margin of procoxal cavities, rectangular shaped in outline, with pyramidal surface. Mesoventrite not fused to mesepisterna, with anterior margin 0.2-times as wide as anterior margin of mesepisternum; anterior rib of mesoventrite bearing a medial semitriangular, pearlescent macula; posterior elevation of mesoventrite with a well-defined, curved transverse ridge, sometimes swollen at midpoint (as in <italic><tp:taxon-name><tp:taxon-name-part taxon-name-part-type="genus" reg="Katasophistes">K.</tp:taxon-name-part> <tp:taxon-name-part taxon-name-part-type="species" reg="cuzco">cuzco</tp:taxon-name-part></tp:taxon-name></italic>); surface of mesoventrite reticulated for the most part; mesepisternum obliquely widely concave, with reticulated surface; mesepimeron trapezoid, with reticulate and pubescent surface. Mesofurca (examined in <italic><tp:taxon-name><tp:taxon-name-part taxon-name-part-type="genus" reg="Katasophistes">K.</tp:taxon-name-part> <tp:taxon-name-part taxon-name-part-type="species" reg="merida">merida</tp:taxon-name-part></tp:taxon-name></italic>) with short arms, 0.6-times length of mesocoxae; apical half of arms free irregularly explanate, with outer corners sharply pointed. Metaventrite posteromesally elevated, with elevation rather flat; surface of metaventrite reticulate and pubescent, except for postero median and glabrous patch. Metepisterna 3–4-times longer than wide, only slightly narrowing posteriorly. Metepimeron triangular and acute. Metafurca (examined in <italic><tp:taxon-name><tp:taxon-name-part taxon-name-part-type="genus" reg="Katasophistes">K.</tp:taxon-name-part> <tp:taxon-name-part taxon-name-part-type="species" reg="merida">merida</tp:taxon-name-part></tp:taxon-name></italic>, Fig. <xref ref-type="fig" rid="F11">11B</xref>) 1.6-times wider than long, with furcal arms (fa) slightly longer than stalk (s); stalk triangular (wider near the crux (c), gradually narrowing ventrally), with paired longitudinal keels extending along basal third of posterior face, and a well-developed median keel on anterior face extending to anterior margin of dorsal sheets (ds); outer margins of stalk diverging from base towards proximal third of furcal arms; furcal arms somewhat trapezoid, with apex (hemiductus (h)) only slightly explanate, obliquely positioned; anterior tendons (at) inserted at basal third of dorsal edge of furcal arms; dorsal sheaths well-developed, slightly wider than widest point of lateral sheaths (ls). <bold>Elytra.</bold> Surface even (without elevations or depressions), serial punctures not clearly defined (e.g., Fig. <xref ref-type="fig" rid="F9">9E</xref>), not impressed into striae; seta bearing systematic punctures rather enlarged and deep (less strikingly so in <italic><tp:taxon-name><tp:taxon-name-part taxon-name-part-type="genus" reg="Katasophistes">K.</tp:taxon-name-part> <tp:taxon-name-part taxon-name-part-type="species" reg="charynae">charynae</tp:taxon-name-part></tp:taxon-name></italic>, <italic><tp:taxon-name><tp:taxon-name-part taxon-name-part-type="genus" reg="Katasophistes">K.</tp:taxon-name-part> <tp:taxon-name-part taxon-name-part-type="species" reg="cuzco">cuzco</tp:taxon-name-part></tp:taxon-name></italic> and <italic><tp:taxon-name><tp:taxon-name-part taxon-name-part-type="genus" reg="Katasophistes">K.</tp:taxon-name-part> <tp:taxon-name-part taxon-name-part-type="species" reg="superficialis">superficialis</tp:taxon-name-part></tp:taxon-name></italic>), forming five longitudinal rows, fifth row very close to outer margin of elytron; elytral margins slightly flared. Epipleura well-developed, slightly oblique, with sparse setae, anteriorly wide, gradually narrowing posteriorly, extending up to line of posterior margin of first abdominal ventrite; pseudepipleura well-developed, perpendicularly positioned, nearly half as wide as anterior portion of epipleura, extending along entire outer margin of elytra. Hind wings well-developed. <bold>Legs.</bold> All femora with dense pubescence, at least along basal two thirds, remainder of surface glabrous, shiny and slightly reticulated; all femora antero-posteriorly flattened; metafemora with rather weak tibial grooves. Tibiae slender, weakly flattened, with well-developed spines; protibiae with a median longitudinal row of long spathulate setae along anterior surface. All tarsi with five tarsomeres, bearing long apical hair-like setae on dorsal face, and two lateral rows of spines and/or hair-like spines on ventral face of tarsomeres 2–4; protarsomeres 1–4 similar in size and shape; meso- and meta tarsomeres with tarsomere 2 nearly as long as tarsomere 5; tarsomere 5 approximately as long as tarsomeres 3–4 combined, without spines on ventral face; claws rather large, curved; empodium well-developed, bearing <!--PageBreak-->a pair of long, curved apical setae. <bold>Abdomen.</bold> Abdomen with five ventrites, medially weakly convex; all ventrites reticulated, with uniform, dense, fine pubescence; posterior margin of fifth ventrite truncate to mesally weakly emarginated, set with a row of thick, flat spine-like setae (see Fig. <xref ref-type="fig" rid="F11">11C–E</xref>). Aedeagus (Fig. <xref ref-type="fig" rid="F12">12</xref>) nearly parallel sided, with basal piece between 0.5 and 1.1-times the length of parameres; median lobe wider than each paramere, gradually narrowing apically, with a conspicuous median longitudinal sclerotization, and well-developed lateral basal apodemes; apex of median lobe acute; parameres nearly as long as median lobe, with apical setae; gonopore preapically situated.</p><fig id="F8" position="float" orientation="portrait"><label>Figure 8.</label><caption><p>Habitat of <italic><tp:taxon-name><tp:taxon-name-part taxon-name-part-type="genus" reg="Crucisternum">Crucisternum</tp:taxon-name-part></tp:taxon-name></italic> spp. <bold>A–B</bold> Habitat for <italic><tp:taxon-name><tp:taxon-name-part taxon-name-part-type="genus" reg="Crucisternum">C.</tp:taxon-name-part> <tp:taxon-name-part taxon-name-part-type="species" reg="ouboteri">ouboteri</tp:taxon-name-part></tp:taxon-name></italic> Suriname, Raleighvallen, collecting event SR12-0727-03A <bold>C</bold> Type locality and habitat for <italic><tp:taxon-name><tp:taxon-name-part taxon-name-part-type="genus" reg="Crucisternum">C.</tp:taxon-name-part> <tp:taxon-name-part taxon-name-part-type="species" reg="ouboteri">ouboteri</tp:taxon-name-part></tp:taxon-name></italic>, Suriname, Brownsberg Nature Park, collecting event SR12-0804-01A <bold>D</bold> Type locality and habitat for <italic><tp:taxon-name><tp:taxon-name-part taxon-name-part-type="genus" reg="Crucisternum">C.</tp:taxon-name-part> <tp:taxon-name-part taxon-name-part-type="species" reg="vanessae">vanessae</tp:taxon-name-part></tp:taxon-name></italic>, Suriname, Tafelberg Summit, Caiman Creek, collecting event SR13-0819-05D <bold>E–F</bold> Type locality and habitat for <italic><tp:taxon-name><tp:taxon-name-part taxon-name-part-type="genus" reg="Crucisternum">C.</tp:taxon-name-part> <tp:taxon-name-part taxon-name-part-type="species" reg="escalera">escalera</tp:taxon-name-part></tp:taxon-name></italic>, Venezuela, Bolivar State, along La Escalera, collecting event AS-08-058.</p></caption><graphic xmlns:xlink="http://www.w3.org/1999/xlink" xlink:href="zookeys-768-113-g008.jpg" position="float" orientation="portrait" xlink:type="simple" id="oo_211219.jpg"/></fig><fig id="F9" position="float" orientation="portrait"><label>Figure 9.</label><caption><p>Habitus of <italic><tp:taxon-name><tp:taxon-name-part taxon-name-part-type="genus" reg="Katasophistes">Katasophistes</tp:taxon-name-part></tp:taxon-name></italic> spp.: <bold>A–E</bold> <italic><tp:taxon-name><tp:taxon-name-part taxon-name-part-type="genus" reg="Katasophistes">Katasophistes</tp:taxon-name-part> <tp:taxon-name-part taxon-name-part-type="species" reg="charynae">charynae</tp:taxon-name-part></tp:taxon-name></italic>: <bold>A</bold> dorsal view <bold>B</bold> lateral view <bold>C</bold> ventral view <bold>D</bold> head <bold>E–H</bold> <italic><tp:taxon-name><tp:taxon-name-part taxon-name-part-type="genus" reg="Katasophistes">Katasophistes</tp:taxon-name-part> <tp:taxon-name-part taxon-name-part-type="species" reg="cuzco">cuzco</tp:taxon-name-part></tp:taxon-name></italic>: <bold>E</bold> dorsal view <bold>F</bold> lateral view <bold>G</bold> ventral view <bold>H</bold> head. Scale bars: 1 mm.</p></caption><graphic xmlns:xlink="http://www.w3.org/1999/xlink" xlink:href="zookeys-768-113-g009.jpg" position="float" orientation="portrait" xlink:type="simple" id="oo_211220.jpg"/></fig><fig id="F10" position="float" orientation="portrait"><label>Figure 10.</label><caption><p>Habitus of <italic><tp:taxon-name><tp:taxon-name-part taxon-name-part-type="genus" reg="Katasophistes">Katasophistes</tp:taxon-name-part></tp:taxon-name></italic> spp.: <bold>A–E</bold> <italic><tp:taxon-name><tp:taxon-name-part taxon-name-part-type="genus" reg="Katasophistes">Katasophistes</tp:taxon-name-part> <tp:taxon-name-part taxon-name-part-type="species" reg="merida">merida</tp:taxon-name-part></tp:taxon-name></italic>: <bold>A</bold> dorsal view <bold>B</bold> lateral view <bold>C</bold> ventral view <bold>D</bold> head <bold>E–H</bold> <italic><tp:taxon-name><tp:taxon-name-part taxon-name-part-type="genus" reg="Katasophistes">Katasophistes</tp:taxon-name-part> <tp:taxon-name-part taxon-name-part-type="species" reg="superficialis">superficialis</tp:taxon-name-part></tp:taxon-name></italic>: <bold>E</bold> dorsal view <bold>F</bold> lateral view <bold>G</bold> ventral view <bold>H</bold> head. Scale bar: 1 mm.</p></caption><graphic xmlns:xlink="http://www.w3.org/1999/xlink" xlink:href="zookeys-768-113-g010.jpg" position="float" orientation="portrait" xlink:type="simple" id="oo_211221.jpg"/></fig><fig id="F11" position="float" orientation="portrait"><label>Figure 11.</label><caption><p>Thorax and abdomen of <italic><tp:taxon-name><tp:taxon-name-part taxon-name-part-type="genus" reg="Katasophistes">Katasophistes</tp:taxon-name-part></tp:taxon-name></italic> spp.: <bold>A–C</bold> <italic><tp:taxon-name><tp:taxon-name-part taxon-name-part-type="genus" reg="Katasophistes">Katasophistes</tp:taxon-name-part> <tp:taxon-name-part taxon-name-part-type="species" reg="merida">merida</tp:taxon-name-part></tp:taxon-name></italic>: <bold>A</bold> ventral view of mesoventrite (white arrow pointing transverse ridge) <bold>B</bold> posterior view of metafurca: (at) anterior tendon, (c) crux, (ds) dorsal sheath, (fa) furcal arm, (h) hemiductus, (ls) lateral sheath, (s) stalk <bold>C</bold> fifth abdominal ventrite <bold>D</bold> <italic><tp:taxon-name><tp:taxon-name-part taxon-name-part-type="genus" reg="Katasophistes">Katasophistes</tp:taxon-name-part> <tp:taxon-name-part taxon-name-part-type="species" reg="charynae">charynae</tp:taxon-name-part></tp:taxon-name></italic>, fifth abdominal ventrite; <bold>E</bold> <italic><tp:taxon-name><tp:taxon-name-part taxon-name-part-type="genus" reg="Katasophistes">Katasophistes</tp:taxon-name-part> <tp:taxon-name-part taxon-name-part-type="species" reg="cuzco">cuzco</tp:taxon-name-part></tp:taxon-name></italic>, fifth abdominal ventrite.</p></caption><graphic xmlns:xlink="http://www.w3.org/1999/xlink" xlink:href="zookeys-768-113-g011.jpg" position="float" orientation="portrait" xlink:type="simple" id="oo_211223.jpg"/></fig></tp:treatment-sec><tp:treatment-sec sec-type="Larvae" id="SECID0EWFBI"><title>Larvae.</title><p>The immature stages are unknown.</p></tp:treatment-sec><tp:treatment-sec sec-type="etymology" id="SECID0E2FBI"><title>Etymology.</title><p>Named from the Greek word <italic>katasophistes</italic>, meaning trickster, in reference to the disparity of the general appearance of some of the known species. Name to be treated as masculine.</p></tp:treatment-sec><tp:treatment-sec sec-type="distribution" id="SECID0EDGBI"><title>Distribution.</title><p>Venezuela (Mérida), Ecuador (Pastaza), Peru (Cuzco, Madre de Dios). See Fig. <xref ref-type="fig" rid="F13">13</xref>.</p></tp:treatment-sec><tp:treatment-sec sec-type="biology" id="SECID0ENGBI"><title>Biology.</title><p>Species in this genus exhibit a combination of ecologies: <italic><tp:taxon-name><tp:taxon-name-part taxon-name-part-type="genus" reg="Katasophistes">K.</tp:taxon-name-part> <tp:taxon-name-part taxon-name-part-type="species" reg="merida">merida</tp:taxon-name-part></tp:taxon-name></italic> is restricted to seepage habitats, while the type series of <italic><tp:taxon-name><tp:taxon-name-part taxon-name-part-type="genus" reg="Katasophistes">K.</tp:taxon-name-part> <tp:taxon-name-part taxon-name-part-type="species" reg="superficialis">superficialis</tp:taxon-name-part></tp:taxon-name></italic> was collected from forested stream pools with abundant detritus. See Fig. <xref ref-type="fig" rid="F14">14</xref>.</p></tp:treatment-sec><tp:treatment-sec sec-type="description" id="SECID0ENHBI"><title>Characters of taxonomic importance for <italic><tp:taxon-name><tp:taxon-name-part taxon-name-part-type="genus" reg="Katasophistes">Katasophistes</tp:taxon-name-part></tp:taxon-name></italic>.</title><p>With the exception of the enlarged elytral systematic punctures, there is nothing particularly remarkable about the external morphology of <italic><tp:taxon-name><tp:taxon-name-part taxon-name-part-type="genus" reg="Katasophistes">Katasophistes</tp:taxon-name-part></tp:taxon-name></italic>. Careful examination of the elytral systematic punctures is needed in order to recognize <italic><tp:taxon-name><tp:taxon-name-part taxon-name-part-type="genus" reg="Katasophistes">K.</tp:taxon-name-part> <tp:taxon-name-part taxon-name-part-type="species" reg="charynae">charynae</tp:taxon-name-part></tp:taxon-name></italic>, <italic><tp:taxon-name><tp:taxon-name-part taxon-name-part-type="genus" reg="Katasophistes">K.</tp:taxon-name-part> <tp:taxon-name-part taxon-name-part-type="species" reg="cuzco">cuzco</tp:taxon-name-part></tp:taxon-name></italic>, and <italic><tp:taxon-name><tp:taxon-name-part taxon-name-part-type="genus" reg="Katasophistes">K.</tp:taxon-name-part> <tp:taxon-name-part taxon-name-part-type="species" reg="superficialis">superficialis</tp:taxon-name-part></tp:taxon-name></italic>.</p><p>
            <bold><italic>Punctation</italic>.</bold> The most prominent feature of <italic><tp:taxon-name><tp:taxon-name-part taxon-name-part-type="genus" reg="Katasophistes">Katasophistes</tp:taxon-name-part></tp:taxon-name></italic> is the enlargement of the elytral systematic punctures, which is evident in <italic><tp:taxon-name><tp:taxon-name-part taxon-name-part-type="genus" reg="Katasophistes">K.</tp:taxon-name-part> <tp:taxon-name-part taxon-name-part-type="species" reg="merida">merida</tp:taxon-name-part></tp:taxon-name></italic> (Fig. <xref ref-type="fig" rid="F10">10A, B</xref>), but much less so in <italic><tp:taxon-name><tp:taxon-name-part taxon-name-part-type="genus" reg="Katasophistes">K.</tp:taxon-name-part> <tp:taxon-name-part taxon-name-part-type="species" reg="charynae">charynae</tp:taxon-name-part></tp:taxon-name></italic>, <italic><tp:taxon-name><tp:taxon-name-part taxon-name-part-type="genus" reg="Katasophistes">K.</tp:taxon-name-part> <tp:taxon-name-part taxon-name-part-type="species" reg="cuzco">cuzco</tp:taxon-name-part></tp:taxon-name></italic> and <italic><tp:taxon-name><tp:taxon-name-part taxon-name-part-type="genus" reg="Katasophistes">K.</tp:taxon-name-part> <tp:taxon-name-part taxon-name-part-type="species" reg="superficialis">superficialis</tp:taxon-name-part></tp:taxon-name></italic>. One way to recognize the enlarged elytral systematic punctures would be by spotting the long setae that systematic punctures bear.</p><p>
            <bold><italic>Posterior elevation of mesoventrite</italic>.</bold> It is usually well-defined and shaped as a curved transverse ridge. Only in <italic><tp:taxon-name><tp:taxon-name-part taxon-name-part-type="genus" reg="Katasophistes">K.</tp:taxon-name-part> <tp:taxon-name-part taxon-name-part-type="species" reg="cuzco">cuzco</tp:taxon-name-part></tp:taxon-name></italic> is this transverse ridge additionally medially swollen, as to form a low bump.</p><p>
            <bold><italic>Aedeagus</italic>.</bold> In <italic><tp:taxon-name><tp:taxon-name-part taxon-name-part-type="genus" reg="Katasophistes">Katasophistes</tp:taxon-name-part></tp:taxon-name></italic> the aedeagus exhibits the same general shape of the median lobe, combined with a wide variety of shapes of the parameres (see Fig. <xref ref-type="fig" rid="F12">12</xref>).</p></tp:treatment-sec><tp:treatment-sec sec-type="key" id="SECID0EFMBI"><title>Key to the species of <italic><tp:taxon-name><tp:taxon-name-part taxon-name-part-type="genus" reg="Katasophistes">Katasophistes</tp:taxon-name-part></tp:taxon-name></italic></title><table-wrap content-type="key" position="anchor" orientation="portrait"><table id="TID0EP4AG" rules="all"><tbody><tr><td rowspan="1" colspan="1">1</td><td rowspan="1" colspan="1">Elytra with strikingly large and deeply impressed systematic punctures (Fig. <xref ref-type="fig" rid="F10">10A, B</xref>); maxillary palps relatively short and stout (Fig. <xref ref-type="fig" rid="F10">10D</xref>)</td><td rowspan="1" colspan="1">
                    <bold><italic><tp:taxon-name><tp:taxon-name-part taxon-name-part-type="genus" reg="Katasophistes">K.</tp:taxon-name-part> <tp:taxon-name-part taxon-name-part-type="species" reg="merida">merida</tp:taxon-name-part></tp:taxon-name></italic></bold>
                  </td></tr><tr><td rowspan="1" colspan="1">–</td><td rowspan="1" colspan="1">Elytra with slightly enlarged systematic punctures which are shallowly impressed; maxillary palps relatively long and slender (e.g., Fig. <xref ref-type="fig" rid="F10">10H</xref>)</td><td rowspan="1" colspan="1">
                    <bold>2</bold>
                  </td></tr><tr><td rowspan="1" colspan="1">2</td><td rowspan="1" colspan="1">Body length around 4.5 mm; basal piece of aedeagus nearly as long as parameres (Fig. <xref ref-type="fig" rid="F12">12E</xref>)</td><td rowspan="1" colspan="1">
                    <bold><italic><tp:taxon-name><tp:taxon-name-part taxon-name-part-type="genus" reg="Katasophistes">K.</tp:taxon-name-part> <tp:taxon-name-part taxon-name-part-type="species" reg="superficialis">superficialis</tp:taxon-name-part></tp:taxon-name></italic></bold>
                  </td></tr><tr><td rowspan="1" colspan="1">–</td><td rowspan="1" colspan="1">Body length less than 4 mm; basal piece of aedeagus nearly half as long as parameres (Fig. <xref ref-type="fig" rid="F12">12A–C</xref>)</td><td rowspan="1" colspan="1">
                    <bold>3</bold>
                  </td></tr><tr><td rowspan="1" colspan="1">3</td><td rowspan="1" colspan="1">Transverse ridge on posterior elevation of mesoventrite uniformly wide; parameres with widest basal point clearly wider than pre-apical width (Fig. <xref ref-type="fig" rid="F12">12A, B</xref>)</td><td rowspan="1" colspan="1">
                    <bold><italic><tp:taxon-name><tp:taxon-name-part taxon-name-part-type="genus" reg="Katasophistes">K.</tp:taxon-name-part> <tp:taxon-name-part taxon-name-part-type="species" reg="charynae">charynae</tp:taxon-name-part></tp:taxon-name></italic></bold>
                  </td></tr><tr><td rowspan="1" colspan="1">–</td><td rowspan="1" colspan="1">Transverse ridge on posterior elevation of mesoventrite swollen at midpoint; parameres with widest basal point nearly as wide as pre-apical width (Fig. <xref ref-type="fig" rid="F12">12C</xref>)</td><td rowspan="1" colspan="1">
                    <bold><italic><tp:taxon-name><tp:taxon-name-part taxon-name-part-type="genus" reg="Katasophistes">K.</tp:taxon-name-part> <tp:taxon-name-part taxon-name-part-type="species" reg="cuzco">cuzco</tp:taxon-name-part></tp:taxon-name></italic></bold>
                  </td></tr></tbody></table></table-wrap></tp:treatment-sec><tp:treatment-sec><!--Section generated to contain objects referenced in tp:taxon-treatment.--><fig id="F12" position="float" orientation="portrait"><label>Figure 12.</label><caption><p>Aedeagus of <italic><tp:taxon-name><tp:taxon-name-part taxon-name-part-type="genus" reg="Katasophistes">Katasophistes</tp:taxon-name-part></tp:taxon-name></italic> spp.: <bold>A–B</bold> <italic><tp:taxon-name><tp:taxon-name-part taxon-name-part-type="genus" reg="Katasophistes">Katasophistes</tp:taxon-name-part> <tp:taxon-name-part taxon-name-part-type="species" reg="charynae">charynae</tp:taxon-name-part></tp:taxon-name></italic>: <bold>A</bold> “colln 32” <bold>B</bold> “colln 42a” <bold>C</bold> <italic><tp:taxon-name><tp:taxon-name-part taxon-name-part-type="genus" reg="Katasophistes">Katasophistes</tp:taxon-name-part> <tp:taxon-name-part taxon-name-part-type="species" reg="cuzco">cuzco</tp:taxon-name-part></tp:taxon-name></italic>; <bold>D</bold> <italic><tp:taxon-name><tp:taxon-name-part taxon-name-part-type="genus" reg="Katasophistes">Katasophistes</tp:taxon-name-part> <tp:taxon-name-part taxon-name-part-type="species" reg="merida">merida</tp:taxon-name-part></tp:taxon-name></italic> <bold>E</bold> <italic><tp:taxon-name><tp:taxon-name-part taxon-name-part-type="genus" reg="Katasophistes">Katasophistes</tp:taxon-name-part> <tp:taxon-name-part taxon-name-part-type="species" reg="superficialis">superficialis</tp:taxon-name-part></tp:taxon-name></italic>. Scale bars: 0.3 mm.</p></caption><graphic xmlns:xlink="http://www.w3.org/1999/xlink" xlink:href="zookeys-768-113-g012.jpg" position="float" orientation="portrait" xlink:type="simple" id="oo_211224.jpg"/></fig><fig id="F13" position="float" orientation="portrait"><label>Figure 13.</label><caption><p>Distribution of <italic><tp:taxon-name><tp:taxon-name-part taxon-name-part-type="genus" reg="Katasophistes">Katasophistes</tp:taxon-name-part></tp:taxon-name></italic> species.</p></caption><graphic xmlns:xlink="http://www.w3.org/1999/xlink" xlink:href="zookeys-768-113-g013.jpg" position="float" orientation="portrait" xlink:type="simple" id="oo_211225.jpg"/></fig><fig id="F14" position="float" orientation="portrait"><label>Figure 14.</label><caption><p>Habitat of <italic><tp:taxon-name><tp:taxon-name-part taxon-name-part-type="genus" reg="Katasophistes">Katasophistes</tp:taxon-name-part></tp:taxon-name></italic> spp. <bold>A–B</bold> Type locality and habitat of <italic><tp:taxon-name><tp:taxon-name-part taxon-name-part-type="genus" reg="Katasophistes">K.</tp:taxon-name-part> <tp:taxon-name-part taxon-name-part-type="species" reg="merida">merida</tp:taxon-name-part></tp:taxon-name></italic>: Venezuela: Merida State, Collecting Event VZ12-0122-03A <bold>C–D</bold> Habitat of <italic><tp:taxon-name><tp:taxon-name-part taxon-name-part-type="genus" reg="Katasophistes">K.</tp:taxon-name-part> <tp:taxon-name-part taxon-name-part-type="species" reg="merida">merida</tp:taxon-name-part></tp:taxon-name></italic>: Venezuela: Merida State, Collecting Event VZ12-0124-01A <bold>E–F</bold> Type locality and habitat of <italic><tp:taxon-name><tp:taxon-name-part taxon-name-part-type="genus" reg="Katasophistes">K.</tp:taxon-name-part> <tp:taxon-name-part taxon-name-part-type="species" reg="superficialis">superficialis</tp:taxon-name-part></tp:taxon-name></italic>: Ecuador: Pastaza Province, Collecting Event AS-08-08b.</p></caption><graphic xmlns:xlink="http://www.w3.org/1999/xlink" xlink:href="zookeys-768-113-g014.jpg" position="float" orientation="portrait" xlink:type="simple" id="oo_211227.jpg"/></fig></tp:treatment-sec></tp:taxon-treatment>
