# Supplementary material for: Three new genera of acidocerine water scavenger beetles from tropical South America (Coleoptera, Hydrophilidae, Acidocerinae)
Source: Zookeys. 2018 Jun 19;(768):113–58. doi: 10.3897/zookeys.768.24423 (PMC6019434; doi:10.3897/zookeys.768.24423)
Supplement: XML Treatment for Katasophistes charynae [file zookeys.768.24423-treatment11.xml]

<!DOCTYPE tp:taxon-treatment
  PUBLIC "-//TaxonX//DTD Taxonomic Treatment Publishing DTD v0 20100105//EN" "tax-treatment-NSO.dtd">
<tp:taxon-treatment xmlns:tp="http://www.plazi.org/taxpub"><tp:treatment-meta><kwd-group><label>Taxon classification</label><kwd><named-content xmlns:xlink="http://www.w3.org/1999/xlink" content-type="kingdom">Animalia</named-content></kwd><kwd><named-content xmlns:xlink="http://www.w3.org/1999/xlink" content-type="order">Coleoptera</named-content></kwd><kwd><named-content xmlns:xlink="http://www.w3.org/1999/xlink" content-type="family">Hydrophilidae</named-content></kwd></kwd-group><mixed-citation publication-type="journal"><person-group><name><surname>Girón</surname><given-names>Jennifer C.</given-names></name><name><surname>Short</surname><given-names>Andrew Edward Z.</given-names></name></person-group><article-title>Three new genera of acidocerine water scavenger beetles from tropical South America (<tp:taxon-name><tp:taxon-name-part taxon-name-part-type="order">Coleoptera</tp:taxon-name-part></tp:taxon-name>, <tp:taxon-name><tp:taxon-name-part taxon-name-part-type="family">Hydrophilidae</tp:taxon-name-part></tp:taxon-name>, <tp:taxon-name><tp:taxon-name-part taxon-name-part-type="subfamily">Acidocerinae</tp:taxon-name-part></tp:taxon-name>)</article-title><source>Zookeys</source><day>19</day><month>6</month><year>2018</year><volume>2018</volume><issue>768</issue><fpage>113</fpage><lpage>158</lpage><pub-id pub-id-type="doi">10.3897/zookeys.768.24423</pub-id></mixed-citation></tp:treatment-meta><tp:nomenclature><tp:taxon-name>
            <tp:taxon-name-part taxon-name-part-type="genus" reg="Katasophistes">Katasophistes</tp:taxon-name-part>
            <tp:taxon-name-part taxon-name-part-type="species" reg="charynae">charynae</tp:taxon-name-part>
            <object-id xmlns:xlink="http://www.w3.org/1999/xlink" content-type="zoobank" xlink:type="simple">http://zoobank.org/CF86E4B5-FA2D-4CA8-B17B-AB5F0114F7DF</object-id>
          </tp:taxon-name><tp:taxon-status xmlns:xlink="http://www.w3.org/1999/xlink" xlink:type="simple">sp. n.</tp:taxon-status><xref ref-type="fig" rid="F9">Figs 9A–D</xref><xref ref-type="fig" rid="F11">; 11D</xref><xref ref-type="fig" rid="F12">; 12A, B</xref><xref ref-type="fig" rid="F13">; 13</xref><!--PageBreak--></tp:nomenclature><tp:treatment-sec sec-type="type material" id="SECID0ERTBI"><title>Type material examined.</title><p>
            <bold>Holotype (male)</bold>: “<bold>PERU: Madre de Dios</bold>: Parque Manu, Pakitza/ <named-content xmlns:xlink="http://www.w3.org/1999/xlink" content-type="dwc:verbatimCoordinates" xlink:type="simple"><named-content content-type="geo-json" specific-use="{&#34;type&#34;:&#34;Point&#34;,&#34;coordinates&#34;:[-70.966667,-12.116667]}" id="NCID0E5TBI" xlink:type="simple">12°07'S 70°58'W</named-content></named-content>/ R.A. Faitoute, colln 32/ 250 m, stream/ Trocha Dos, c72/ 10 Sept 1989” (<named-content xmlns:xlink="http://www.w3.org/1999/xlink" content-type="dwc:institutional_code" xlink:type="simple">USNM</named-content>). <bold>Paratypes (39): PERU: Madre de Dios</bold>: Same data as holotype (14, <named-content xmlns:xlink="http://www.w3.org/1999/xlink" content-type="dwc:institutional_code" xlink:type="simple">SEMC</named-content>, <named-content xmlns:xlink="http://www.w3.org/1999/xlink" content-type="dwc:institutional_code" xlink:type="simple">USNM</named-content>); same, except “colln 32a, berlesed leaf litter” (12, <named-content xmlns:xlink="http://www.w3.org/1999/xlink" content-type="dwc:institutional_code" xlink:type="simple">SEMC</named-content>, <named-content xmlns:xlink="http://www.w3.org/1999/xlink" content-type="dwc:institutional_code" xlink:type="simple">USNM</named-content>); same, except “11–15 Sept 1989, colln 35a, Trocha uno, c 11, flight intercept trap in dry narrow stream bed” (2, <named-content xmlns:xlink="http://www.w3.org/1999/xlink" content-type="dwc:institutional_code" xlink:type="simple">USNM</named-content>); same, except “16 Sept 1989, colln 42a, Trocha Dos, c.53, berlesed leaf litter” (2, <named-content xmlns:xlink="http://www.w3.org/1999/xlink" content-type="dwc:institutional_code" xlink:type="simple">USNM</named-content>), same, except “18 Sept 1989, colln 46, Trocha Dos, c 14, spring seepage” (4, <named-content xmlns:xlink="http://www.w3.org/1999/xlink" content-type="dwc:institutional_code" xlink:type="simple">USNM</named-content>, <named-content xmlns:xlink="http://www.w3.org/1999/xlink" content-type="dwc:institutional_code" xlink:type="simple">SEMC</named-content>); same, except “19 Sept 1989, colln 47, Trocha Uno, c 14, stream” (2, <named-content xmlns:xlink="http://www.w3.org/1999/xlink" content-type="dwc:institutional_code" xlink:type="simple">USNM</named-content>); same, except “colln 47a, berlesed leaf litter” (2, <named-content xmlns:xlink="http://www.w3.org/1999/xlink" content-type="dwc:institutional_code" xlink:type="simple">USNM</named-content>); same, except “22 Sept 1989, coll 55a, TC 22, berlesed leaf litter &amp; root mats” (1, <named-content xmlns:xlink="http://www.w3.org/1999/xlink" content-type="dwc:institutional_code" xlink:type="simple">USNM</named-content>).</p></tp:treatment-sec><tp:treatment-sec sec-type="Differential diagnosis" id="SECID0EFXBI"><title>Differential diagnosis.</title><p>
            <italic><tp:taxon-name><tp:taxon-name-part taxon-name-part-type="genus" reg="Katasophistes">Katasophistes</tp:taxon-name-part> <tp:taxon-name-part taxon-name-part-type="species" reg="charynae">charynae</tp:taxon-name-part></tp:taxon-name></italic> is very similar to <italic><tp:taxon-name><tp:taxon-name-part taxon-name-part-type="genus" reg="Katasophistes">K.</tp:taxon-name-part> <tp:taxon-name-part taxon-name-part-type="species" reg="cuzco">cuzco</tp:taxon-name-part></tp:taxon-name></italic>, from which it can be distinguished by its smaller size, generally darker coloration, simple curved transverse ridge on the posterior elevation of mesoventrite and characters of the aedeagal parameres.</p></tp:treatment-sec><tp:treatment-sec sec-type="description" id="SECID0EBYBI"><title>Description.</title><p>Body length 2.6 to 3.5 mm, width 1.5 to 1.9 mm. Body elongate oval, weakly convex (Fig. <xref ref-type="fig" rid="F9">9B</xref>). General coloration uniformly dark brown, with slightly paler margins of pronotum. Each elytron with five rows of shallow enlarged systematic punctures. Posterior elevation of mesoventrite with well-defined, curved, uniformly wide transverse ridge. Apex of fifth abdominal ventrite weakly emarginate (Fig. <xref ref-type="fig" rid="F11">11D</xref>). Aedeagus (Fig. <xref ref-type="fig" rid="F12">12A, B</xref>) with basal piece 0.4 to 0.5-times the length of parameres; greatest width of parameres near base, clearly wider than pre-apical width, with inner margin sinuate, at widest point, parameres nearly 0.7-times greatest width of median lobe; apex of parameres rounded, slightly widened at apex; apex of median lobe forming an acute angle.</p></tp:treatment-sec><tp:treatment-sec sec-type="etymology" id="SECID0ETYBI"><title>Etymology.</title><p>Named after Charyn Micheli (<named-content xmlns:xlink="http://www.w3.org/1999/xlink" content-type="dwc:institutional_code" xlink:type="simple">USNM</named-content>), Coleopterist and museum specialist in charge of the aquatic beetle collection (among others) at the Smithsonian Institution who has assisted the authors on numerous occasions and diligently oversees the largest water beetle collection in the world.</p><!--PageBreak--></tp:treatment-sec><tp:treatment-sec sec-type="distribution" id="SECID0ECZBI"><title>Distribution.</title><p>Peru (Madre de Dios). See Fig. <xref ref-type="fig" rid="F13">13</xref>.</p></tp:treatment-sec><tp:treatment-sec sec-type="biology" id="SECID0EMZBI"><title>Biology.</title><p>Most specimens were collected in streams.</p></tp:treatment-sec><tp:treatment-sec sec-type="remarks" id="SECID0ERZBI"><title>Remarks.</title><p>There is variation in the relative proportions of the aedeagus and the shape of the parameres, with some specimens having a wider and shorter aedeagus (Fig. <xref ref-type="fig" rid="F12">12A</xref>), and some with a more slender aedeagus bearing slender parameres (Fig. <xref ref-type="fig" rid="F12">12B</xref>). As there are no external features to distinguish them, and both forms of aedeagi were found at the same localities, we refrain from calling them different species until more material and/or possibly molecular data are available.</p><fig id="F12" position="float" orientation="portrait"><label>Figure 12.</label><caption><p>Aedeagus of <italic><tp:taxon-name><tp:taxon-name-part taxon-name-part-type="genus" reg="Katasophistes">Katasophistes</tp:taxon-name-part></tp:taxon-name></italic> spp.: <bold>A–B</bold> <italic><tp:taxon-name><tp:taxon-name-part taxon-name-part-type="genus" reg="Katasophistes">Katasophistes</tp:taxon-name-part> <tp:taxon-name-part taxon-name-part-type="species" reg="charynae">charynae</tp:taxon-name-part></tp:taxon-name></italic>: <bold>A</bold> “colln 32” <bold>B</bold> “colln 42a” <bold>C</bold> <italic><tp:taxon-name><tp:taxon-name-part taxon-name-part-type="genus" reg="Katasophistes">Katasophistes</tp:taxon-name-part> <tp:taxon-name-part taxon-name-part-type="species" reg="cuzco">cuzco</tp:taxon-name-part></tp:taxon-name></italic>; <bold>D</bold> <italic><tp:taxon-name><tp:taxon-name-part taxon-name-part-type="genus" reg="Katasophistes">Katasophistes</tp:taxon-name-part> <tp:taxon-name-part taxon-name-part-type="species" reg="merida">merida</tp:taxon-name-part></tp:taxon-name></italic> <bold>E</bold> <italic><tp:taxon-name><tp:taxon-name-part taxon-name-part-type="genus" reg="Katasophistes">Katasophistes</tp:taxon-name-part> <tp:taxon-name-part taxon-name-part-type="species" reg="superficialis">superficialis</tp:taxon-name-part></tp:taxon-name></italic>. Scale bars: 0.3 mm.</p></caption><graphic xmlns:xlink="http://www.w3.org/1999/xlink" xlink:href="zookeys-768-113-g012.jpg" position="float" orientation="portrait" xlink:type="simple" id="oo_211224.jpg"/></fig><!--PageBreak--></tp:treatment-sec><tp:treatment-sec><!--Section generated to contain objects referenced in tp:taxon-treatment.--><fig id="F9" position="float" orientation="portrait"><label>Figure 9.</label><caption><p>Habitus of <italic><tp:taxon-name><tp:taxon-name-part taxon-name-part-type="genus" reg="Katasophistes">Katasophistes</tp:taxon-name-part></tp:taxon-name></italic> spp.: <bold>A–E</bold> <italic><tp:taxon-name><tp:taxon-name-part taxon-name-part-type="genus" reg="Katasophistes">Katasophistes</tp:taxon-name-part> <tp:taxon-name-part taxon-name-part-type="species" reg="charynae">charynae</tp:taxon-name-part></tp:taxon-name></italic>: <bold>A</bold> dorsal view <bold>B</bold> lateral view <bold>C</bold> ventral view <bold>D</bold> head <bold>E–H</bold> <italic><tp:taxon-name><tp:taxon-name-part taxon-name-part-type="genus" reg="Katasophistes">Katasophistes</tp:taxon-name-part> <tp:taxon-name-part taxon-name-part-type="species" reg="cuzco">cuzco</tp:taxon-name-part></tp:taxon-name></italic>: <bold>E</bold> dorsal view <bold>F</bold> lateral view <bold>G</bold> ventral view <bold>H</bold> head. Scale bars: 1 mm.</p></caption><graphic xmlns:xlink="http://www.w3.org/1999/xlink" xlink:href="zookeys-768-113-g009.jpg" position="float" orientation="portrait" xlink:type="simple" id="oo_211220.jpg"/></fig><fig id="F11" position="float" orientation="portrait"><label>Figure 11.</label><caption><p>Thorax and abdomen of <italic><tp:taxon-name><tp:taxon-name-part taxon-name-part-type="genus" reg="Katasophistes">Katasophistes</tp:taxon-name-part></tp:taxon-name></italic> spp.: <bold>A–C</bold> <italic><tp:taxon-name><tp:taxon-name-part taxon-name-part-type="genus" reg="Katasophistes">Katasophistes</tp:taxon-name-part> <tp:taxon-name-part taxon-name-part-type="species" reg="merida">merida</tp:taxon-name-part></tp:taxon-name></italic>: <bold>A</bold> ventral view of mesoventrite (white arrow pointing transverse ridge) <bold>B</bold> posterior view of metafurca: (at) anterior tendon, (c) crux, (ds) dorsal sheath, (fa) furcal arm, (h) hemiductus, (ls) lateral sheath, (s) stalk <bold>C</bold> fifth abdominal ventrite <bold>D</bold> <italic><tp:taxon-name><tp:taxon-name-part taxon-name-part-type="genus" reg="Katasophistes">Katasophistes</tp:taxon-name-part> <tp:taxon-name-part taxon-name-part-type="species" reg="charynae">charynae</tp:taxon-name-part></tp:taxon-name></italic>, fifth abdominal ventrite; <bold>E</bold> <italic><tp:taxon-name><tp:taxon-name-part taxon-name-part-type="genus" reg="Katasophistes">Katasophistes</tp:taxon-name-part> <tp:taxon-name-part taxon-name-part-type="species" reg="cuzco">cuzco</tp:taxon-name-part></tp:taxon-name></italic>, fifth abdominal ventrite.</p></caption><graphic xmlns:xlink="http://www.w3.org/1999/xlink" xlink:href="zookeys-768-113-g011.jpg" position="float" orientation="portrait" xlink:type="simple" id="oo_211223.jpg"/></fig><fig id="F13" position="float" orientation="portrait"><label>Figure 13.</label><caption><p>Distribution of <italic><tp:taxon-name><tp:taxon-name-part taxon-name-part-type="genus" reg="Katasophistes">Katasophistes</tp:taxon-name-part></tp:taxon-name></italic> species.</p></caption><graphic xmlns:xlink="http://www.w3.org/1999/xlink" xlink:href="zookeys-768-113-g013.jpg" position="float" orientation="portrait" xlink:type="simple" id="oo_211225.jpg"/></fig></tp:treatment-sec></tp:taxon-treatment>
