# Supplementary material for: Three new genera of acidocerine water scavenger beetles from tropical South America (Coleoptera, Hydrophilidae, Acidocerinae)
Source: Zookeys. 2018 Jun 19;(768):113–58. doi: 10.3897/zookeys.768.24423 (PMC6019434; doi:10.3897/zookeys.768.24423)
Supplement: XML Treatment for Katasophistes cuzco [file zookeys.768.24423-treatment12.xml]

<!DOCTYPE tp:taxon-treatment
  PUBLIC "-//TaxonX//DTD Taxonomic Treatment Publishing DTD v0 20100105//EN" "tax-treatment-NSO.dtd">
<tp:taxon-treatment xmlns:tp="http://www.plazi.org/taxpub"><tp:treatment-meta><kwd-group><label>Taxon classification</label><kwd><named-content xmlns:xlink="http://www.w3.org/1999/xlink" content-type="kingdom">Animalia</named-content></kwd><kwd><named-content xmlns:xlink="http://www.w3.org/1999/xlink" content-type="order">Coleoptera</named-content></kwd><kwd><named-content xmlns:xlink="http://www.w3.org/1999/xlink" content-type="family">Hydrophilidae</named-content></kwd></kwd-group><mixed-citation publication-type="journal"><person-group><name><surname>Girón</surname><given-names>Jennifer C.</given-names></name><name><surname>Short</surname><given-names>Andrew Edward Z.</given-names></name></person-group><article-title>Three new genera of acidocerine water scavenger beetles from tropical South America (<tp:taxon-name><tp:taxon-name-part taxon-name-part-type="order">Coleoptera</tp:taxon-name-part></tp:taxon-name>, <tp:taxon-name><tp:taxon-name-part taxon-name-part-type="family">Hydrophilidae</tp:taxon-name-part></tp:taxon-name>, <tp:taxon-name><tp:taxon-name-part taxon-name-part-type="subfamily">Acidocerinae</tp:taxon-name-part></tp:taxon-name>)</article-title><source>Zookeys</source><day>19</day><month>6</month><year>2018</year><volume>2018</volume><issue>768</issue><fpage>113</fpage><lpage>158</lpage><pub-id pub-id-type="doi">10.3897/zookeys.768.24423</pub-id></mixed-citation></tp:treatment-meta><tp:nomenclature><tp:taxon-name>
            <tp:taxon-name-part taxon-name-part-type="genus" reg="Katasophistes">Katasophistes</tp:taxon-name-part>
            <tp:taxon-name-part taxon-name-part-type="species" reg="cuzco">cuzco</tp:taxon-name-part>
            <object-id xmlns:xlink="http://www.w3.org/1999/xlink" content-type="zoobank" xlink:type="simple">http://zoobank.org/3CF1C324-BCAB-4CB2-9475-53865C2039B3</object-id>
          </tp:taxon-name><tp:taxon-status xmlns:xlink="http://www.w3.org/1999/xlink" xlink:type="simple">sp. n.</tp:taxon-status><xref ref-type="fig" rid="F9">Figs 9E–H</xref><xref ref-type="fig" rid="F11">; 11E</xref><xref ref-type="fig" rid="F12">; 12C</xref><xref ref-type="fig" rid="F13">; 13</xref></tp:nomenclature><tp:treatment-sec sec-type="type material" id="SECID0EE5BI"><title>Type material examined.</title><p>
            <bold>Holotype (male)</bold>: “<bold>PERU: Cuzco</bold>: Quita Calzón, at/ km 164, 1030 m/ <named-content xmlns:xlink="http://www.w3.org/1999/xlink" content-type="dwc:verbatimCoordinates" xlink:type="simple"><named-content content-type="geo-json" specific-use="{&#34;type&#34;:&#34;Point&#34;,&#34;coordinates&#34;:[-71.366667,-13.150000]}" id="NCID0ER5BI" xlink:type="simple">13°09'S 71°22'W</named-content></named-content>// 2 Sept 1989/ colln 17/ R.A. Faitoute” (<named-content xmlns:xlink="http://www.w3.org/1999/xlink" content-type="dwc:institutional_code" xlink:type="simple">USNM</named-content>). <bold>Paratypes (3): PERU: Cuzco</bold>: Same data as holotype (2, <named-content xmlns:xlink="http://www.w3.org/1999/xlink" content-type="dwc:institutional_code" xlink:type="simple">SEMC</named-content>, <named-content xmlns:xlink="http://www.w3.org/1999/xlink" content-type="dwc:institutional_code" xlink:type="simple">USNM</named-content>); at Km 152 &amp; 1 Km E. of San Pedro, 1430 m/ <named-content xmlns:xlink="http://www.w3.org/1999/xlink" content-type="dwc:verbatimCoordinates" xlink:type="simple"><named-content content-type="geo-json" specific-use="{&#34;type&#34;:&#34;Point&#34;,&#34;coordinates&#34;:[7126.000000,-13.150000]}" id="NCID0ET6BI" xlink:type="simple">13°09'S 7126'W</named-content></named-content>/31 Aug 1989/ colln 10/ R.A. Faitoute” (1 male, <named-content xmlns:xlink="http://www.w3.org/1999/xlink" content-type="dwc:institutional_code" xlink:type="simple">USNM</named-content>).</p></tp:treatment-sec><tp:treatment-sec sec-type="Differential diagnosis" id="SECID0EAACI"><title>Differential diagnosis.</title><p>
            <italic><tp:taxon-name><tp:taxon-name-part taxon-name-part-type="genus" reg="Katasophistes">Katasophistes</tp:taxon-name-part> <tp:taxon-name-part taxon-name-part-type="species" reg="cuzco">cuzco</tp:taxon-name-part></tp:taxon-name></italic> is very similar to <italic><tp:taxon-name><tp:taxon-name-part taxon-name-part-type="genus" reg="Katasophistes">K.</tp:taxon-name-part> <tp:taxon-name-part taxon-name-part-type="species" reg="charynae">charynae</tp:taxon-name-part></tp:taxon-name></italic>, from which it can be distinguished by its larger size, generally paler coloration, the medially swollen curved transverse ridge on the posterior elevation of mesoventrite, as well as characters of the aedeagal parameres.</p></tp:treatment-sec><tp:treatment-sec sec-type="description" id="SECID0E3ACI"><title>Description.</title><p>Body length 3.6 to 3.7 mm, width 2.0 to 2.2 mm. Body elongate oval, moderately convex (Fig. <xref ref-type="fig" rid="F9">9F</xref>). General coloration uniformly brown, with slightly paler margins of pronotum. Each elytron with five rows of shallow enlarged systematic punctures. Posterior elevation of mesoventrite with a well-defined, curved transverse ridge, swollen at midpoint. Apex of fifth abdominal ventrite moderately emarginate (Fig. <xref ref-type="fig" rid="F11">11E</xref>). Aedeagus (Fig. <xref ref-type="fig" rid="F12">12C</xref>) with basal piece nearly 0.6-times the length of parameres; greatest width of parameres near base, nearly as wide as pre-apical width, with inner margin sinuate; at widest point, parameres nearly 0.6-times greatest width of median lobe; apex of parameres rounded, slightly widened at apex; apex of median lobe forming an acute angle.</p></tp:treatment-sec><tp:treatment-sec sec-type="etymology" id="SECID0EOBCI"><title>Etymology.</title><p>Noun in apposition. Named after Cuzco, the Peruvian province where specimens were collected.</p></tp:treatment-sec><tp:treatment-sec sec-type="distribution" id="SECID0ETBCI"><title>Distribution.</title><p>Peru (Cuzco). See Fig. <xref ref-type="fig" rid="F13">13</xref>.</p></tp:treatment-sec><tp:treatment-sec sec-type="biology" id="SECID0E4BCI"><title>Biology.</title><p>Although no biological information is listed in the label, we were able to cross reference the original field notes for these collecting events and confirm that the holotype event (“colln 17”) was made in a stream, probably from leaf packs. The paratype from “colln 10” has a combination notation of “roadside ditch” and “seep”.</p></tp:treatment-sec><tp:treatment-sec><!--Section generated to contain objects referenced in tp:taxon-treatment.--><fig id="F9" position="float" orientation="portrait"><label>Figure 9.</label><caption><p>Habitus of <italic><tp:taxon-name><tp:taxon-name-part taxon-name-part-type="genus" reg="Katasophistes">Katasophistes</tp:taxon-name-part></tp:taxon-name></italic> spp.: <bold>A–E</bold> <italic><tp:taxon-name><tp:taxon-name-part taxon-name-part-type="genus" reg="Katasophistes">Katasophistes</tp:taxon-name-part> <tp:taxon-name-part taxon-name-part-type="species" reg="charynae">charynae</tp:taxon-name-part></tp:taxon-name></italic>: <bold>A</bold> dorsal view <bold>B</bold> lateral view <bold>C</bold> ventral view <bold>D</bold> head <bold>E–H</bold> <italic><tp:taxon-name><tp:taxon-name-part taxon-name-part-type="genus" reg="Katasophistes">Katasophistes</tp:taxon-name-part> <tp:taxon-name-part taxon-name-part-type="species" reg="cuzco">cuzco</tp:taxon-name-part></tp:taxon-name></italic>: <bold>E</bold> dorsal view <bold>F</bold> lateral view <bold>G</bold> ventral view <bold>H</bold> head. Scale bars: 1 mm.</p></caption><graphic xmlns:xlink="http://www.w3.org/1999/xlink" xlink:href="zookeys-768-113-g009.jpg" position="float" orientation="portrait" xlink:type="simple" id="oo_211220.jpg"/></fig><fig id="F11" position="float" orientation="portrait"><label>Figure 11.</label><caption><p>Thorax and abdomen of <italic><tp:taxon-name><tp:taxon-name-part taxon-name-part-type="genus" reg="Katasophistes">Katasophistes</tp:taxon-name-part></tp:taxon-name></italic> spp.: <bold>A–C</bold> <italic><tp:taxon-name><tp:taxon-name-part taxon-name-part-type="genus" reg="Katasophistes">Katasophistes</tp:taxon-name-part> <tp:taxon-name-part taxon-name-part-type="species" reg="merida">merida</tp:taxon-name-part></tp:taxon-name></italic>: <bold>A</bold> ventral view of mesoventrite (white arrow pointing transverse ridge) <bold>B</bold> posterior view of metafurca: (at) anterior tendon, (c) crux, (ds) dorsal sheath, (fa) furcal arm, (h) hemiductus, (ls) lateral sheath, (s) stalk <bold>C</bold> fifth abdominal ventrite <bold>D</bold> <italic><tp:taxon-name><tp:taxon-name-part taxon-name-part-type="genus" reg="Katasophistes">Katasophistes</tp:taxon-name-part> <tp:taxon-name-part taxon-name-part-type="species" reg="charynae">charynae</tp:taxon-name-part></tp:taxon-name></italic>, fifth abdominal ventrite; <bold>E</bold> <italic><tp:taxon-name><tp:taxon-name-part taxon-name-part-type="genus" reg="Katasophistes">Katasophistes</tp:taxon-name-part> <tp:taxon-name-part taxon-name-part-type="species" reg="cuzco">cuzco</tp:taxon-name-part></tp:taxon-name></italic>, fifth abdominal ventrite.</p></caption><graphic xmlns:xlink="http://www.w3.org/1999/xlink" xlink:href="zookeys-768-113-g011.jpg" position="float" orientation="portrait" xlink:type="simple" id="oo_211223.jpg"/></fig><fig id="F12" position="float" orientation="portrait"><label>Figure 12.</label><caption><p>Aedeagus of <italic><tp:taxon-name><tp:taxon-name-part taxon-name-part-type="genus" reg="Katasophistes">Katasophistes</tp:taxon-name-part></tp:taxon-name></italic> spp.: <bold>A–B</bold> <italic><tp:taxon-name><tp:taxon-name-part taxon-name-part-type="genus" reg="Katasophistes">Katasophistes</tp:taxon-name-part> <tp:taxon-name-part taxon-name-part-type="species" reg="charynae">charynae</tp:taxon-name-part></tp:taxon-name></italic>: <bold>A</bold> “colln 32” <bold>B</bold> “colln 42a” <bold>C</bold> <italic><tp:taxon-name><tp:taxon-name-part taxon-name-part-type="genus" reg="Katasophistes">Katasophistes</tp:taxon-name-part> <tp:taxon-name-part taxon-name-part-type="species" reg="cuzco">cuzco</tp:taxon-name-part></tp:taxon-name></italic>; <bold>D</bold> <italic><tp:taxon-name><tp:taxon-name-part taxon-name-part-type="genus" reg="Katasophistes">Katasophistes</tp:taxon-name-part> <tp:taxon-name-part taxon-name-part-type="species" reg="merida">merida</tp:taxon-name-part></tp:taxon-name></italic> <bold>E</bold> <italic><tp:taxon-name><tp:taxon-name-part taxon-name-part-type="genus" reg="Katasophistes">Katasophistes</tp:taxon-name-part> <tp:taxon-name-part taxon-name-part-type="species" reg="superficialis">superficialis</tp:taxon-name-part></tp:taxon-name></italic>. Scale bars: 0.3 mm.</p></caption><graphic xmlns:xlink="http://www.w3.org/1999/xlink" xlink:href="zookeys-768-113-g012.jpg" position="float" orientation="portrait" xlink:type="simple" id="oo_211224.jpg"/></fig><fig id="F13" position="float" orientation="portrait"><label>Figure 13.</label><caption><p>Distribution of <italic><tp:taxon-name><tp:taxon-name-part taxon-name-part-type="genus" reg="Katasophistes">Katasophistes</tp:taxon-name-part></tp:taxon-name></italic> species.</p></caption><graphic xmlns:xlink="http://www.w3.org/1999/xlink" xlink:href="zookeys-768-113-g013.jpg" position="float" orientation="portrait" xlink:type="simple" id="oo_211225.jpg"/></fig></tp:treatment-sec></tp:taxon-treatment>
