# Supplementary material for: Three new genera of acidocerine water scavenger beetles from tropical South America (Coleoptera, Hydrophilidae, Acidocerinae)
Source: Zookeys. 2018 Jun 19;(768):113–58. doi: 10.3897/zookeys.768.24423 (PMC6019434; doi:10.3897/zookeys.768.24423)
Supplement: XML Treatment for Nanosaphes [file zookeys.768.24423-treatment15.xml]

<!DOCTYPE tp:taxon-treatment
  PUBLIC "-//TaxonX//DTD Taxonomic Treatment Publishing DTD v0 20100105//EN" "tax-treatment-NSO.dtd">
<tp:taxon-treatment xmlns:tp="http://www.plazi.org/taxpub"><tp:treatment-meta><kwd-group><label>Taxon classification</label><kwd><named-content xmlns:xlink="http://www.w3.org/1999/xlink" content-type="kingdom">Animalia</named-content></kwd><kwd><named-content xmlns:xlink="http://www.w3.org/1999/xlink" content-type="order">Coleoptera</named-content></kwd><kwd><named-content xmlns:xlink="http://www.w3.org/1999/xlink" content-type="family">Hydrophilidae</named-content></kwd></kwd-group><mixed-citation publication-type="journal"><person-group><name><surname>Girón</surname><given-names>Jennifer C.</given-names></name><name><surname>Short</surname><given-names>Andrew Edward Z.</given-names></name></person-group><article-title>Three new genera of acidocerine water scavenger beetles from tropical South America (<tp:taxon-name><tp:taxon-name-part taxon-name-part-type="order">Coleoptera</tp:taxon-name-part></tp:taxon-name>, <tp:taxon-name><tp:taxon-name-part taxon-name-part-type="family">Hydrophilidae</tp:taxon-name-part></tp:taxon-name>, <tp:taxon-name><tp:taxon-name-part taxon-name-part-type="subfamily">Acidocerinae</tp:taxon-name-part></tp:taxon-name>)</article-title><source>Zookeys</source><day>19</day><month>6</month><year>2018</year><volume>2018</volume><issue>768</issue><fpage>113</fpage><lpage>158</lpage><pub-id pub-id-type="doi">10.3897/zookeys.768.24423</pub-id></mixed-citation></tp:treatment-meta><tp:nomenclature><tp:taxon-name>
            <tp:taxon-name-part taxon-name-part-type="genus" reg="Nanosaphes">Nanosaphes</tp:taxon-name-part>
            <object-id xmlns:xlink="http://www.w3.org/1999/xlink" content-type="zoobank" xlink:type="simple">http://zoobank.org/92C19CA3-E66E-4339-8B36-D9D4BC0A196B</object-id>
          </tp:taxon-name><tp:taxon-status xmlns:xlink="http://www.w3.org/1999/xlink" xlink:type="simple">gen. n.</tp:taxon-status><xref ref-type="fig" rid="F5">Figs 5C, D</xref><xref ref-type="fig" rid="F15">; 15</xref><xref ref-type="fig" rid="F16">, 16</xref><xref ref-type="fig" rid="F17">, 17</xref><xref ref-type="fig" rid="F18">, 18</xref><xref ref-type="fig" rid="F19">, 19</xref><xref ref-type="fig" rid="F20">, 20</xref></tp:nomenclature><tp:treatment-sec sec-type="type species" id="SECID0EYSCI"><title>Type species.</title><p>
            <italic><tp:taxon-name><tp:taxon-name-part taxon-name-part-type="genus" reg="Nanosaphes">Nanosaphes</tp:taxon-name-part> <tp:taxon-name-part taxon-name-part-type="species" reg="tricolor">tricolor</tp:taxon-name-part></tp:taxon-name></italic>
          </p></tp:treatment-sec><tp:treatment-sec sec-type="Differential diagnosis" id="SECID0EJTCI"><title>Differential diagnosis.</title><p>Very small beetles, total body length 1.15–1.45 mm, width 0.7–0.9 mm. Coloration uniformly brown, to variable along the body (see Figs <xref ref-type="fig" rid="F15">15</xref>–<xref ref-type="fig" rid="F16">16</xref>). Body shape oval in dorsal view; uniformly, slightly to moderately convex in lateral view (e.g., Figs <xref ref-type="fig" rid="F15">15F</xref>, <xref ref-type="fig" rid="F16">16F</xref>). Antennae with eight antennomeres (e.g., Fig. <xref ref-type="fig" rid="F16">16G</xref>). Maxillary palps curved inward, moderately long (e.g., Fig. <xref ref-type="fig" rid="F16">16H</xref>). Each elytron with ground punctures usually only shallowly marked, seemingly forming longitudinal rows (e.g., Fig. <xref ref-type="fig" rid="F16">16E</xref>), with irregularly distributed systematic punctures bearing rather long setae, denser along lateral and posterior regions; elytra without sutural striae. Posterior elevation of mesoventrite, usually only projected as a low and short longitudinal carina between mesocoxae (Figs <xref ref-type="fig" rid="F5">5C</xref>, <xref ref-type="fig" rid="F17">17A</xref>; sharply carinated and posteriorly pointed in <italic><tp:taxon-name><tp:taxon-name-part taxon-name-part-type="genus" reg="Nanosaphes">N.</tp:taxon-name-part> <tp:taxon-name-part taxon-name-part-type="species" reg="hesperus">hesperus</tp:taxon-name-part></tp:taxon-name></italic>). Metaventrite with posterolateral and mesal glabrous patches (Fig. <xref ref-type="fig" rid="F5">5C</xref>). Posterior femora for the most part densely covered by setae. Fifth abdominal ventrite apically emarginated, with stout setae (Figs <xref ref-type="fig" rid="F5">5D</xref>, <xref ref-type="fig" rid="F17">17C–D</xref>).</p><p>The minute size of <italic><tp:taxon-name><tp:taxon-name-part taxon-name-part-type="genus" reg="Nanosaphes">Nanosaphes</tp:taxon-name-part></tp:taxon-name></italic> make them smaller than any other <tp:taxon-name><tp:taxon-name-part taxon-name-part-type="subfamily">Acidocerinae</tp:taxon-name-part></tp:taxon-name> in the New World, and about equal in size as the smallest <italic><tp:taxon-name><tp:taxon-name-part taxon-name-part-type="genus" reg="Agraphydrus">Agraphydrus</tp:taxon-name-part></tp:taxon-name></italic> species in the Old World. They are among the smallest water scavenger beetles worldwide. The lack of elytral serial or sutural striae and the antennae with eight antennomeres also separate <italic><tp:taxon-name><tp:taxon-name-part taxon-name-part-type="genus" reg="Nanosaphes">Nanosaphes</tp:taxon-name-part></tp:taxon-name></italic> from all other Neotropical <tp:taxon-name><tp:taxon-name-part taxon-name-part-type="subfamily">Acidocerinae</tp:taxon-name-part></tp:taxon-name> genera except the co-occurring <italic><tp:taxon-name><tp:taxon-name-part taxon-name-part-type="genus" reg="Globulosis">Globulosis</tp:taxon-name-part></tp:taxon-name></italic>. The genus can be easily separated from <italic><tp:taxon-name><tp:taxon-name-part taxon-name-part-type="genus" reg="Globulosis">Globulosis</tp:taxon-name-part></tp:taxon-name></italic> by its smaller size and narrower, more parallel sided body form (broader and almost rotund in <italic><tp:taxon-name><tp:taxon-name-part taxon-name-part-type="genus" reg="Globulosis">Globulosis</tp:taxon-name-part></tp:taxon-name></italic>, see <xref ref-type="bibr" rid="B13">Short et al. (2017)</xref>).</p><fig id="F15" position="float" orientation="portrait"><label>Figure 15.</label><caption><p>Habitus of <italic><tp:taxon-name><tp:taxon-name-part taxon-name-part-type="genus" reg="Nanosaphes">Nanosaphes</tp:taxon-name-part></tp:taxon-name></italic> spp.: <bold>A–D</bold> <italic><tp:taxon-name><tp:taxon-name-part taxon-name-part-type="genus" reg="Nanosaphes">Nanosaphes</tp:taxon-name-part> <tp:taxon-name-part taxon-name-part-type="species" reg="castaneus">castaneus</tp:taxon-name-part></tp:taxon-name></italic>: <bold>A</bold> dorsal view <bold>B</bold> lateral view <bold>C</bold> ventral view <bold>D</bold> head <bold>E–H</bold> <italic><tp:taxon-name><tp:taxon-name-part taxon-name-part-type="genus" reg="Nanosaphes">Nanosaphes</tp:taxon-name-part> <tp:taxon-name-part taxon-name-part-type="species" reg="punctatus">punctatus</tp:taxon-name-part></tp:taxon-name></italic>: <bold>E</bold> dorsal view <bold>F</bold> lateral view <bold>G</bold> ventral view <bold>H</bold> head. Scale bars: 0.5 mm.</p></caption><graphic xmlns:xlink="http://www.w3.org/1999/xlink" xlink:href="zookeys-768-113-g015.jpg" position="float" orientation="portrait" xlink:type="simple" id="oo_211228.jpg"/></fig></tp:treatment-sec><tp:treatment-sec sec-type="description" id="SECID0ECZCI"><title>Description.</title><p>Body oval, uniformly and usually weakly convex (moderately convex in <italic><tp:taxon-name><tp:taxon-name-part taxon-name-part-type="genus" reg="Nanosaphes">N.</tp:taxon-name-part> <tp:taxon-name-part taxon-name-part-type="species" reg="punctatus">punctatus</tp:taxon-name-part></tp:taxon-name></italic>, see Fig. <xref ref-type="fig" rid="F15">15F</xref>), coloration uniformly brown, or variable along the body (e.g., paler pronotum in <italic><tp:taxon-name><tp:taxon-name-part taxon-name-part-type="genus" reg="Nanosaphes">N.</tp:taxon-name-part> <tp:taxon-name-part taxon-name-part-type="species" reg="hesperus">hesperus</tp:taxon-name-part></tp:taxon-name></italic> and <italic><tp:taxon-name><tp:taxon-name-part taxon-name-part-type="genus" reg="Nanosaphes">N.</tp:taxon-name-part> <tp:taxon-name-part taxon-name-part-type="species" reg="tricolor">tricolor</tp:taxon-name-part></tp:taxon-name></italic>, see Fig. <xref ref-type="fig" rid="F16">16</xref>). <bold>Head.</bold> Frons and clypeus (e.g., Fig. <xref ref-type="fig" rid="F16">16H</xref>) with shallow ground punctures irregularly distributed over the surface, accompanied by scattered seta-bearing systematic punctures; setae particularly noticeable on frons behind frontoclypeal suture; surface between punctures smooth, at most only finely reticulated along anterior and lateral margins of clypeus; anterior corners of clypeus roundly angulated; anterior margin of clypeus widely roundly emarginate. Eyes oval (e.g., Fig. <xref ref-type="fig" rid="F16">16D</xref>). Labrum rather short and wide, fully exposed and positioned nearly perpendicular to clypeus (e.g., Fig. <xref ref-type="fig" rid="F16">16B</xref>); dorsal surface convex, basally smooth, apically and laterally finely reticulated, with scattered shallow punctures; anterior margin mesally emarginate and bent inwards; anterolateral margins bearing a row of long setae. Temporae densely covered by setae (hydrofuge pubescence), with few longer setae along outer posteroventral margin of eye. Mentum nearly 1.5–1.7-times wider than long, parallel sided, basilaterally flat, with lateral oblique longitudinal ridges; anterior margin with wide, deep, concave median impression. Submentum rather flat, with sparse rather long setae; ocular ridge well-developed (e.g., Fig. <xref ref-type="fig" rid="F16">16G</xref>). Maxilla (e.g., Fig. <xref ref-type="fig" rid="F15">15G</xref>) with ventral surface of cardo and stipes smooth and shiny, with a row of stiff decumbent spiniform setae along outer dorsal margin of palpifer; limit between cardo and stipes oblique; maxillary palps yellowish, longer than antennae; palpomere 1 extending beyond base of cardo, with inner margin straight, only slightly concave at base, and outer margin distally convex; palpomere 2 similar in shape to palpomere 1, 0.7-times as long; palpomere 3 fusiform, slightly longer and wider than palpomere 1, apically widely rounded; apex of palpomere 3 bearing sensilla. Mandibles with apex bifid (examined in <italic><tp:taxon-name><tp:taxon-name-part taxon-name-part-type="genus" reg="Nanosaphes">N.</tp:taxon-name-part> <tp:taxon-name-part taxon-name-part-type="species" reg="hesperus">hesperus</tp:taxon-name-part></tp:taxon-name></italic>). Labial palps yellowish, nearly as long as mentum, dorsoventrally flattened; palpomere 2 with inner and outer margin convex apicad of midpoint; palpomere 3 digitiform, markedly shorter and narrower than palpomere 2, with a long subapical seta on outer corner. Antennae (e.g., Fig. <xref ref-type="fig" rid="F16">16G</xref>) with eight antennomeres, paler than general coloration of head; antennomere 1 anteriorly swollen near anterior margin of eye, reaching midpoint of ventral surface of eye (reaching cardo-stipes joint), nearly 1.4-times longer than antennomere 2; antennomere 2 slightly longer than antennomeres 3–4 combined; antennomere 5 forming a rather small, but well differentiated cupule; antennomeres 6–8 similar in size (7 shortest, 8 longest), slightly flattened, forming a loosely articulated, pubescent club; setae at apex of antennomere 8 longer than general pubescence of club. <bold>Thorax.</bold> Pronotum widest at base, narrowed anteriorly, surface evenly convex; ground punctation shallow, uniformly sparse, with surface between punctures smooth and shiny; seta bearing systematic punctures particularly noticeable as transverse anterolateral and mediolateral bands. Scutellar shield of moderate size, triangular, nearly as long as wide, with scarce shallow punctures. Prosternum (e.g., Fig. <xref ref-type="fig" rid="F16">16G</xref>) very short, flat, at most only weakly convex, not carinate; anterior margin of prosternum mesally projected, with a preapical fringe of setae; intercoxal process truncate, aligned with posterior margin of procoxal cavities. Mesoventrite not fused to mesepisterna, with anterior margin nearly as wide as anterior margin of mesepisternum; posterior elevation of mesoventrite either flat (as in <italic><tp:taxon-name><tp:taxon-name-part taxon-name-part-type="genus" reg="Nanosaphes">N.</tp:taxon-name-part> <tp:taxon-name-part taxon-name-part-type="species" reg="punctatus">punctatus</tp:taxon-name-part></tp:taxon-name></italic>), or longitudinally carinate (weakly as in <italic><tp:taxon-name><tp:taxon-name-part taxon-name-part-type="genus" reg="Nanosaphes">N.</tp:taxon-name-part> <tp:taxon-name-part taxon-name-part-type="species" reg="tricolor">tricolor</tp:taxon-name-part></tp:taxon-name></italic> (Figs <xref ref-type="fig" rid="F5">5C</xref>, <xref ref-type="fig" rid="F17">17A</xref>) and <italic><tp:taxon-name><tp:taxon-name-part taxon-name-part-type="genus" reg="Nanosaphes">N.</tp:taxon-name-part> <tp:taxon-name-part taxon-name-part-type="species" reg="castaneus">castaneus</tp:taxon-name-part></tp:taxon-name></italic> or sharply as in <italic><tp:taxon-name><tp:taxon-name-part taxon-name-part-type="genus" reg="Nanosaphes">N.</tp:taxon-name-part> <tp:taxon-name-part taxon-name-part-type="species" reg="hesperus">hesperus</tp:taxon-name-part></tp:taxon-name></italic>); mesepisternum obliquely widely concave; surface of mesoventrite and mesepisternum reticulated; mesepimeron narrow and trapezoid, with pubescent surface. Mesofurca (examined in <italic><tp:taxon-name><tp:taxon-name-part taxon-name-part-type="genus" reg="Nanosaphes">N.</tp:taxon-name-part> <tp:taxon-name-part taxon-name-part-type="species" reg="hesperus">hesperus</tp:taxon-name-part></tp:taxon-name></italic>) with short arms, 1.3-times longer than length of mesocoxae; each arm expanding ventrally as a lamina, reaching mesoventrite; apex of arms free (not forming part of lamina), oval and explanate. Metaventrite (Fig. <!--PageBreak-->5C) posteromesally elevated, with elevation rather flat and metathoracic discrimen well defined; anterior and lateromedian surfaces of metaventrite pubescent, with median and posterolateral glabrous patches. Metepisterna 3–4-times longer than wide, slightly narrowing posteriorly. Metepimeron triangular and acute. Metafurca (Fig. <xref ref-type="fig" rid="F17">17B</xref>, examined in <italic><tp:taxon-name><tp:taxon-name-part taxon-name-part-type="genus" reg="Nanosaphes">N.</tp:taxon-name-part> <tp:taxon-name-part taxon-name-part-type="species" reg="hesperus">hesperus</tp:taxon-name-part></tp:taxon-name></italic>) 1.25-times wider than long, with furcal arms (fa) nearly as long as stalk (s); stalk triangular (wider near the crux (c), gradually narrowing ventrally), with paired longitudinal keels extending along basal two thirds of posterior face, and a well-developed median keel on the anterior face extending to anterior margin of dorsal sheets (ds); outer margins of stalk diverging from ventral third towards midpoint of furcal arms; furcal arms somewhat rectangular, with apex (hemiductus (h)) slightly explanate, perpendicularly positioned; anterior tendons (at) inserted along half third of dorsal edge of furcal arms; dorsal sheaths well-developed, slightly wider than widest point of lateral sheaths (ls). <bold>Elytra.</bold> Surface even (without elevations or depressions), with serial punctures seemingly longitudinally aligned, usually shallowly marked (e.g., Fig. <xref ref-type="fig" rid="F16">16E</xref>) (except in <italic><tp:taxon-name><tp:taxon-name-part taxon-name-part-type="genus" reg="Nanosaphes">N.</tp:taxon-name-part> <tp:taxon-name-part taxon-name-part-type="species" reg="punctatus">punctatus</tp:taxon-name-part></tp:taxon-name></italic> which has rather coarsely punctate elytra, see Fig. <xref ref-type="fig" rid="F15">15 E, F</xref>), not impressed into striae; seta bearing systematic punctures scattered along interstriae; setae of systematic punctures rather long; elytral margins simple (as opposed to explanate). Epipleura well-developed, nearly glabrous, at most with scarce setae, oblique, anteriorly wide, gradually narrowing posteriorly, extending up to line of first abdominal ventrite; pseudepipleura reduced, limited to margin of elytra. Hind wings well-developed. <bold>Legs.</bold> All femora with dense pubescence, along basal three fourths, remainder of surface glabrous and shiny; all femora antero-posteriorly flattened; metafemora with rather sharp tibial grooves along apical half. Tibiae moderately slender, rather weakly flattened, with moderately fine and sparse spines. All tarsi with five tarsomeres, bearing few long apical hair-like setae on dorsal face, and two lateral rows of spines on ventral face of tarsomeres 2–4; tarsomeres 1–4 similar in size and shape; tarsomere 5 approximately as long as tarsomeres 3–4 combined, without spines on ventral face; claws rather large, curved; empodium well-developed, bearing a pair of long, curved apical setae. <bold>Abdomen.</bold> Abdomen with five ventrites, medially longitudinally weakly convex, all ventrites with uniform, fine pubescence, either dense (as in <italic><tp:taxon-name><tp:taxon-name-part taxon-name-part-type="genus" reg="Nanosaphes">N.</tp:taxon-name-part> <tp:taxon-name-part taxon-name-part-type="species" reg="tricolor">tricolor</tp:taxon-name-part></tp:taxon-name></italic>, see Fig. <xref ref-type="fig" rid="F16">16C</xref>) or scanty (as in <italic><tp:taxon-name><tp:taxon-name-part taxon-name-part-type="genus" reg="Nanosaphes">N.</tp:taxon-name-part> <tp:taxon-name-part taxon-name-part-type="species" reg="castaneus">castaneus</tp:taxon-name-part></tp:taxon-name></italic>, <italic><tp:taxon-name><tp:taxon-name-part taxon-name-part-type="genus" reg="Nanosaphes">N.</tp:taxon-name-part> <tp:taxon-name-part taxon-name-part-type="species" reg="hesperus">hesperus</tp:taxon-name-part></tp:taxon-name></italic> and <italic><tp:taxon-name><tp:taxon-name-part taxon-name-part-type="genus" reg="Nanosaphes">N.</tp:taxon-name-part> <tp:taxon-name-part taxon-name-part-type="species" reg="punctatus">punctatus</tp:taxon-name-part></tp:taxon-name></italic>; e.g., Fig. <xref ref-type="fig" rid="F16">16G</xref>); posterior margin of fifth ventrite mesally weakly emarginated, set with a row of thick, flat spine-like setae (Figs <xref ref-type="fig" rid="F5">5D</xref>, <xref ref-type="fig" rid="F17">17C, D</xref>). Aedeagus (Fig. <xref ref-type="fig" rid="F18">18</xref>) nearly parallel sided, with basal piece between 0.3 and 0.6-times the length of parameres; median lobe with well-developed lateral basal apodemes, wider at base than base of each paramere, usually narrower at apex than preapical width of parameres; apex of median lobe rounded; parameres from slightly shorter to longer than median lobe, and only narrowing at apex; gonopore situated beyond midpoint of median lobe.</p><fig id="F16" position="float" orientation="portrait"><label>Figure 16.</label><caption><p>Habitus of <italic><tp:taxon-name><tp:taxon-name-part taxon-name-part-type="genus" reg="Nanosaphes">Nanosaphes</tp:taxon-name-part></tp:taxon-name></italic> spp.: <bold>A–D</bold> <italic><tp:taxon-name><tp:taxon-name-part taxon-name-part-type="genus" reg="Nanosaphes">Nanosaphes</tp:taxon-name-part> <tp:taxon-name-part taxon-name-part-type="species" reg="tricolor">tricolor</tp:taxon-name-part></tp:taxon-name></italic>: <bold>A</bold> dorsal view <bold>B</bold> lateral view <bold>C</bold> ventral view <bold>D</bold> head <bold>E–H</bold> <italic><tp:taxon-name><tp:taxon-name-part taxon-name-part-type="genus" reg="Nanosaphes">Nanosaphes</tp:taxon-name-part> <tp:taxon-name-part taxon-name-part-type="species" reg="hesperus">hesperus</tp:taxon-name-part></tp:taxon-name></italic>: <bold>E</bold> dorsal view <bold>F</bold> lateral view <bold>G</bold> ventral view <bold>H</bold> head. Scale bars: 0.5 mm.</p></caption><graphic xmlns:xlink="http://www.w3.org/1999/xlink" xlink:href="zookeys-768-113-g016.jpg" position="float" orientation="portrait" xlink:type="simple" id="oo_211229.jpg"/></fig><fig id="F17" position="float" orientation="portrait"><label>Figure 17.</label><caption><p>Thorax and abdomen of <italic><tp:taxon-name><tp:taxon-name-part taxon-name-part-type="genus" reg="Nanosaphes">Nanosaphes</tp:taxon-name-part></tp:taxon-name></italic> spp.: <bold>A–C</bold> <italic><tp:taxon-name><tp:taxon-name-part taxon-name-part-type="genus" reg="Nanosaphes">Nanosaphes</tp:taxon-name-part> <tp:taxon-name-part taxon-name-part-type="species" reg="hesperus">hesperus</tp:taxon-name-part></tp:taxon-name></italic>: <bold>A</bold> ventral view of mesoventrite (white arrow pointing longitudinal carina) <bold>B</bold> posterior view of metafurca: (at) anterior tendon, (c) crux, (ds) dorsal sheath, (fa) furcal arm, (h) hemiductus, (ls) lateral sheath, (s) stalk <bold>C</bold> fifth abdominal ventrite <bold>D</bold> <italic><tp:taxon-name><tp:taxon-name-part taxon-name-part-type="genus" reg="Nanosaphes">Nanosaphes</tp:taxon-name-part> <tp:taxon-name-part taxon-name-part-type="species" reg="punctatus">punctatus</tp:taxon-name-part></tp:taxon-name></italic>, fifth abdominal ventrite.</p></caption><graphic xmlns:xlink="http://www.w3.org/1999/xlink" xlink:href="zookeys-768-113-g017.jpg" position="float" orientation="portrait" xlink:type="simple" id="oo_211230.jpg"/></fig></tp:treatment-sec><tp:treatment-sec sec-type="Larvae" id="SECID0EXEDI"><title>Larvae.</title><p>The immature stages are unknown.</p></tp:treatment-sec><tp:treatment-sec sec-type="etymology" id="SECID0E3EDI"><title>Etymology.</title><p>Noun in apposition. Named after the small size of the beetles (the smallest known acidocerines), with the Greek word <italic>nanos</italic> meaning little and the Greek word <italic>saphes</italic> meaning distinct, in reference to the relative ease of recognizing the species of the genus. Genus is to be treated as neutral.</p><!--PageBreak--></tp:treatment-sec><tp:treatment-sec sec-type="distribution" id="SECID0EHFDI"><title>Distribution.</title><p>Brazil (Pará), Guyana, Suriname. See Fig. <xref ref-type="fig" rid="F19">19</xref>.</p></tp:treatment-sec><tp:treatment-sec sec-type="biology" id="SECID0ERFDI"><title>Biology.</title><p>Species are associated with stream margins, particularly where there are banks for margins of sand and roots.</p></tp:treatment-sec><tp:treatment-sec sec-type="description" id="SECID0EWFDI"><title>Characters of taxonomic importance for <italic><tp:taxon-name><tp:taxon-name-part taxon-name-part-type="genus" reg="Nanosaphes">Nanosaphes</tp:taxon-name-part></tp:taxon-name></italic>.</title><p>In contrast to some to of the other acidocerines treated here, the known species of <italic><tp:taxon-name><tp:taxon-name-part taxon-name-part-type="genus" reg="Nanosaphes">Nanosaphes</tp:taxon-name-part></tp:taxon-name></italic> are diagnosable by external characters alone.</p><p>
            <bold><italic>Punctation</italic>.</bold> The well-marked ground and serial elytral punctures differentiate <italic><tp:taxon-name><tp:taxon-name-part taxon-name-part-type="genus" reg="Nanosaphes">N.</tp:taxon-name-part> <tp:taxon-name-part taxon-name-part-type="species" reg="punctatus">punctatus</tp:taxon-name-part></tp:taxon-name></italic> from the remaining species, in which the punctation is only shallowly marked.</p><p>
            <bold><italic>Coloration</italic>.</bold> The most common and widespread species of <italic><tp:taxon-name><tp:taxon-name-part taxon-name-part-type="genus" reg="Nanosaphes">Nanosaphes</tp:taxon-name-part></tp:taxon-name></italic> (<italic><tp:taxon-name><tp:taxon-name-part taxon-name-part-type="genus" reg="Nanosaphes">N.</tp:taxon-name-part> <tp:taxon-name-part taxon-name-part-type="species" reg="tricolor">tricolor</tp:taxon-name-part></tp:taxon-name></italic> and <italic><tp:taxon-name><tp:taxon-name-part taxon-name-part-type="genus" reg="Nanosaphes">N.</tp:taxon-name-part> <tp:taxon-name-part taxon-name-part-type="species" reg="hesperus">hesperus</tp:taxon-name-part></tp:taxon-name></italic>) have a distinctive yellow coloration on the pronotum, and can be distinguished from each other by the coloration of the head. The entire body of <italic><tp:taxon-name><tp:taxon-name-part taxon-name-part-type="genus" reg="Nanosaphes">N.</tp:taxon-name-part> <tp:taxon-name-part taxon-name-part-type="species" reg="castaneus">castaneus</tp:taxon-name-part></tp:taxon-name></italic> is uniform in coloration.</p><p>
            <bold><italic>Posterior elevation of mesoventrite</italic>.</bold> In <italic><tp:taxon-name><tp:taxon-name-part taxon-name-part-type="genus" reg="Nanosaphes">Nanosaphes</tp:taxon-name-part></tp:taxon-name></italic> the overall shape and sharpness of the carina formed in the posterior elevation of the mesoventrite aids species identification, where only <italic><tp:taxon-name><tp:taxon-name-part taxon-name-part-type="genus" reg="Nanosaphes">N.</tp:taxon-name-part> <tp:taxon-name-part taxon-name-part-type="species" reg="hesperus">hesperus</tp:taxon-name-part></tp:taxon-name></italic> has a sharp carina.</p><p>
            <bold><italic>Density of abdominal pubescence</italic>.</bold> It is uncommon in the <tp:taxon-name><tp:taxon-name-part taxon-name-part-type="subfamily">Acidocerinae</tp:taxon-name-part></tp:taxon-name> that this character varies. Only <italic><tp:taxon-name><tp:taxon-name-part taxon-name-part-type="genus" reg="Nanosaphes">Nanosaphes</tp:taxon-name-part> <tp:taxon-name-part taxon-name-part-type="species" reg="tricolor">tricolor</tp:taxon-name-part></tp:taxon-name></italic> has densely pubescent abdominal ventrites, whereas the remainder species of the genus the pubescence is sparser.</p></tp:treatment-sec><tp:treatment-sec sec-type="key" id="SECID0E3JDI"><title>Key to the species of <italic><tp:taxon-name><tp:taxon-name-part taxon-name-part-type="genus" reg="Nanosaphes">Nanosaphes</tp:taxon-name-part></tp:taxon-name></italic></title><table-wrap content-type="key" position="anchor" orientation="portrait"><table id="TID0EN5BG" rules="all"><tbody><tr><td rowspan="1" colspan="1">1</td><td rowspan="1" colspan="1">Elytra with well-marked punctures (Fig. <xref ref-type="fig" rid="F15">15E, F</xref>); posterior elevation of mesoventrite flat</td><td rowspan="1" colspan="1">
                    <bold><italic><tp:taxon-name><tp:taxon-name-part taxon-name-part-type="genus" reg="Nanosaphes">N.</tp:taxon-name-part> <tp:taxon-name-part taxon-name-part-type="species" reg="punctatus">punctatus</tp:taxon-name-part></tp:taxon-name></italic></bold>
                  </td></tr><tr><td rowspan="1" colspan="1">–</td><td rowspan="1" colspan="1">Elytra with shallowly marked punctures (e.g., Fig. <xref ref-type="fig" rid="F15">15A, B</xref>); posterior elevation of mesoventrite weakly to sharply carinate</td><td rowspan="1" colspan="1">
                    <bold>2</bold>
                  </td></tr><tr><td rowspan="1" colspan="1">2</td><td rowspan="1" colspan="1">Coloration of the body rather uniformly brown (Fig. <xref ref-type="fig" rid="F15">15A–D</xref>)</td><td rowspan="1" colspan="1">
                    <bold><italic><tp:taxon-name><tp:taxon-name-part taxon-name-part-type="genus" reg="Nanosaphes">N.</tp:taxon-name-part> <tp:taxon-name-part taxon-name-part-type="species" reg="castaneus">castaneus</tp:taxon-name-part></tp:taxon-name></italic></bold>
                  </td></tr><tr><td rowspan="1" colspan="1">–</td><td rowspan="1" colspan="1">Coloration of pronotum yellow (see Fig. <xref ref-type="fig" rid="F16">16</xref>)</td><td rowspan="1" colspan="1">
                    <bold>3</bold>
                  </td></tr><tr><td rowspan="1" colspan="1">3</td><td rowspan="1" colspan="1">Coloration of the head and clypeus uniformly dark brown (Fig. <xref ref-type="fig" rid="F16">16D</xref>); posterior elevation of mesoventrite weakly carinate; ventral surface densely pubescent (Fig. <xref ref-type="fig" rid="F16">16C</xref>)</td><td rowspan="1" colspan="1">
                    <bold><italic><tp:taxon-name><tp:taxon-name-part taxon-name-part-type="genus" reg="Nanosaphes">N.</tp:taxon-name-part> <tp:taxon-name-part taxon-name-part-type="species" reg="tricolor">tricolor</tp:taxon-name-part></tp:taxon-name></italic></bold>
                  </td></tr><tr><td rowspan="1" colspan="1">–</td><td rowspan="1" colspan="1">Coloration of the head brown, with orange clypeus (Fig. <xref ref-type="fig" rid="F16">16H</xref>); posterior elevation of mesoventrite sharply carinate; ventral surface scantily pubescent (Fig. <xref ref-type="fig" rid="F16">16G</xref>)</td><td rowspan="1" colspan="1">
                    <bold><italic><tp:taxon-name><tp:taxon-name-part taxon-name-part-type="genus" reg="Nanosaphes">N.</tp:taxon-name-part> <tp:taxon-name-part taxon-name-part-type="species" reg="hesperus">hesperus</tp:taxon-name-part></tp:taxon-name></italic></bold>
                  </td></tr></tbody></table></table-wrap></tp:treatment-sec><tp:treatment-sec><!--Section generated to contain objects referenced in tp:taxon-treatment.--><fig id="F5" position="float" orientation="portrait"><label>Figure 5.</label><caption><p>SEM images of thorax and abdomen: <bold>A–B</bold> <italic><tp:taxon-name><tp:taxon-name-part taxon-name-part-type="genus" reg="Crucisternum">Crucisternum</tp:taxon-name-part> <tp:taxon-name-part taxon-name-part-type="species" reg="ouboteri">ouboteri</tp:taxon-name-part></tp:taxon-name></italic>: <bold>A</bold> meso- and metaventrite <bold>B</bold> apex of fifth abdominal ventrite; <bold>C–D</bold> <italic><tp:taxon-name><tp:taxon-name-part taxon-name-part-type="genus" reg="Nanosaphes">Nanosaphes</tp:taxon-name-part> <tp:taxon-name-part taxon-name-part-type="species" reg="tricolor">tricolor</tp:taxon-name-part></tp:taxon-name></italic> <bold>C</bold> meso- and metaventrite <bold>D</bold> apex of fifth abdominal ventrite.</p></caption><graphic xmlns:xlink="http://www.w3.org/1999/xlink" xlink:href="zookeys-768-113-g005.jpg" position="float" orientation="portrait" xlink:type="simple" id="oo_211215.jpg"/></fig><fig id="F18" position="float" orientation="portrait"><label>Figure 18.</label><caption><p>Aedeagus of <italic><tp:taxon-name><tp:taxon-name-part taxon-name-part-type="genus" reg="Nanosaphes">Nanosaphes</tp:taxon-name-part></tp:taxon-name></italic> spp.: <bold>A</bold> <italic><tp:taxon-name><tp:taxon-name-part taxon-name-part-type="genus" reg="Nanosaphes">Nanosaphes</tp:taxon-name-part> <tp:taxon-name-part taxon-name-part-type="species" reg="tricolor">tricolor</tp:taxon-name-part></tp:taxon-name></italic> <bold>B</bold> <italic><tp:taxon-name><tp:taxon-name-part taxon-name-part-type="genus" reg="Nanosaphes">Nanosaphes</tp:taxon-name-part> <tp:taxon-name-part taxon-name-part-type="species" reg="hesperus">hesperus</tp:taxon-name-part></tp:taxon-name></italic> <bold>C</bold> <italic><tp:taxon-name><tp:taxon-name-part taxon-name-part-type="genus" reg="Nanosaphes">Nanosaphes</tp:taxon-name-part> <tp:taxon-name-part taxon-name-part-type="species" reg="castaneus">castaneus</tp:taxon-name-part></tp:taxon-name></italic> <bold>D</bold> <italic><tp:taxon-name><tp:taxon-name-part taxon-name-part-type="genus" reg="Nanosaphes">Nanosaphes</tp:taxon-name-part> <tp:taxon-name-part taxon-name-part-type="species" reg="punctatus">punctatus</tp:taxon-name-part></tp:taxon-name></italic>. Scale bars: 0.1 mm.</p></caption><graphic xmlns:xlink="http://www.w3.org/1999/xlink" xlink:href="zookeys-768-113-g018.jpg" position="float" orientation="portrait" xlink:type="simple" id="oo_211231.jpg"/></fig><fig id="F19" position="float" orientation="portrait"><label>Figure 19.</label><caption><p>Distribution of <italic><tp:taxon-name><tp:taxon-name-part taxon-name-part-type="genus" reg="Nanosaphes">Nanosaphes</tp:taxon-name-part></tp:taxon-name></italic> species.</p></caption><graphic xmlns:xlink="http://www.w3.org/1999/xlink" xlink:href="zookeys-768-113-g019.jpg" position="float" orientation="portrait" xlink:type="simple" id="oo_211232.jpg"/></fig><fig id="F20" position="float" orientation="portrait"><label>Figure 20.</label><caption><p>Habitat of <italic><tp:taxon-name><tp:taxon-name-part taxon-name-part-type="genus" reg="Nanosaphes">Nanosaphes</tp:taxon-name-part></tp:taxon-name></italic> spp. <bold>A</bold> Habitat for <italic><tp:taxon-name><tp:taxon-name-part taxon-name-part-type="genus" reg="Nanosaphes">N.</tp:taxon-name-part> <tp:taxon-name-part taxon-name-part-type="species" reg="hesperus">hesperus</tp:taxon-name-part></tp:taxon-name></italic>, Guyana: near Parabara; collecting event GY13-1103-02A <bold>B</bold> Habitat of <italic><tp:taxon-name><tp:taxon-name-part taxon-name-part-type="genus" reg="Nanosaphes">N.</tp:taxon-name-part> <tp:taxon-name-part taxon-name-part-type="species" reg="punctatus">punctatus</tp:taxon-name-part></tp:taxon-name></italic>, Guyana, upper Potaro near Chenapau, collecting event GY14-0311-02A <bold>C</bold> Type locality and habitat for <italic><tp:taxon-name><tp:taxon-name-part taxon-name-part-type="genus" reg="Nanosaphes">N.</tp:taxon-name-part> <tp:taxon-name-part taxon-name-part-type="species" reg="hesperus">hesperus</tp:taxon-name-part></tp:taxon-name></italic>, Suriname, along Kutari River, collecting event SR10-0820-01A <bold>D</bold> Habitat for <italic><tp:taxon-name><tp:taxon-name-part taxon-name-part-type="genus" reg="Nanosaphes">N.</tp:taxon-name-part> <tp:taxon-name-part taxon-name-part-type="species" reg="hesperus">hesperus</tp:taxon-name-part></tp:taxon-name></italic> and <italic><tp:taxon-name><tp:taxon-name-part taxon-name-part-type="genus" reg="Nanosaphes">N.</tp:taxon-name-part> <tp:taxon-name-part taxon-name-part-type="species" reg="tricolor">tricolor</tp:taxon-name-part></tp:taxon-name></italic>, Suriname, near Kasikasima, collecting event SR12-0320-02A <bold>E</bold> Habitat for <italic><tp:taxon-name><tp:taxon-name-part taxon-name-part-type="genus" reg="Nanosaphes">N.</tp:taxon-name-part> <tp:taxon-name-part taxon-name-part-type="species" reg="tricolor">tricolor</tp:taxon-name-part></tp:taxon-name></italic>, Suriname, near Voltzberg, collecting event SR12-0729-02C <bold>F</bold> Habitat for <italic><tp:taxon-name><tp:taxon-name-part taxon-name-part-type="genus" reg="Nanosaphes">N.</tp:taxon-name-part> <tp:taxon-name-part taxon-name-part-type="species" reg="tricolor">tricolor</tp:taxon-name-part></tp:taxon-name></italic>, Suriname, Sipaliwini Savanna, collecting event SR17-0331-01B.</p></caption><graphic xmlns:xlink="http://www.w3.org/1999/xlink" xlink:href="zookeys-768-113-g020.jpg" position="float" orientation="portrait" xlink:type="simple" id="oo_211233.jpg"/></fig></tp:treatment-sec><ref-list><ref id="B13"><mixed-citation xmlns:xlink="http://www.w3.org/1999/xlink" xlink:type="simple">
          <person-group><name name-style="western"><surname>Short</surname><given-names>AEZ</given-names></name><name name-style="western"><surname>García</surname><given-names>M</given-names></name><name name-style="western"><surname>Girón</surname><given-names>JC</given-names></name></person-group> (<year>2017</year>) <article-title>Revision of the Neotropical water scavenger beetle genus <italic><tp:taxon-name><tp:taxon-name-part taxon-name-part-type="genus">Globulosis</tp:taxon-name-part></tp:taxon-name></italic> García, 2001 (<tp:taxon-name><tp:taxon-name-part taxon-name-part-type="order">Coleoptera</tp:taxon-name-part></tp:taxon-name>: <tp:taxon-name><tp:taxon-name-part taxon-name-part-type="family">Hydrophilidae</tp:taxon-name-part></tp:taxon-name>: <tp:taxon-name><tp:taxon-name-part taxon-name-part-type="subfamily">Acidocerinae</tp:taxon-name-part></tp:taxon-name>).</article-title> <source>Zootaxa</source> <volume>4232</volume>(<issue>2</issue>): <fpage>271</fpage>–<lpage>281</lpage>. <ext-link xlink:type="simple" ext-link-type="uri" xlink:href="https://biotaxa.org/Zootaxa/article/view/zootaxa.4232.2.10">https://biotaxa.org/Zootaxa/article/view/zootaxa.4232.2.10</ext-link></mixed-citation></ref></ref-list></tp:taxon-treatment>
