# Supplementary material for: Three new genera of acidocerine water scavenger beetles from tropical South America (Coleoptera, Hydrophilidae, Acidocerinae)
Source: Zookeys. 2018 Jun 19;(768):113–58. doi: 10.3897/zookeys.768.24423 (PMC6019434; doi:10.3897/zookeys.768.24423)
Supplement: XML Treatment for Nanosaphes castaneus [file zookeys.768.24423-treatment16.xml]

<!DOCTYPE tp:taxon-treatment
  PUBLIC "-//TaxonX//DTD Taxonomic Treatment Publishing DTD v0 20100105//EN" "tax-treatment-NSO.dtd">
<tp:taxon-treatment xmlns:tp="http://www.plazi.org/taxpub"><tp:treatment-meta><kwd-group><label>Taxon classification</label><kwd><named-content xmlns:xlink="http://www.w3.org/1999/xlink" content-type="kingdom">Animalia</named-content></kwd><kwd><named-content xmlns:xlink="http://www.w3.org/1999/xlink" content-type="order">Coleoptera</named-content></kwd><kwd><named-content xmlns:xlink="http://www.w3.org/1999/xlink" content-type="family">Hydrophilidae</named-content></kwd></kwd-group><mixed-citation publication-type="journal"><person-group><name><surname>Girón</surname><given-names>Jennifer C.</given-names></name><name><surname>Short</surname><given-names>Andrew Edward Z.</given-names></name></person-group><article-title>Three new genera of acidocerine water scavenger beetles from tropical South America (<tp:taxon-name><tp:taxon-name-part taxon-name-part-type="order">Coleoptera</tp:taxon-name-part></tp:taxon-name>, <tp:taxon-name><tp:taxon-name-part taxon-name-part-type="family">Hydrophilidae</tp:taxon-name-part></tp:taxon-name>, <tp:taxon-name><tp:taxon-name-part taxon-name-part-type="subfamily">Acidocerinae</tp:taxon-name-part></tp:taxon-name>)</article-title><source>Zookeys</source><day>19</day><month>6</month><year>2018</year><volume>2018</volume><issue>768</issue><fpage>113</fpage><lpage>158</lpage><pub-id pub-id-type="doi">10.3897/zookeys.768.24423</pub-id></mixed-citation></tp:treatment-meta><tp:nomenclature><tp:taxon-name>
            <tp:taxon-name-part taxon-name-part-type="genus" reg="Nanosaphes">Nanosaphes</tp:taxon-name-part>
            <tp:taxon-name-part taxon-name-part-type="species" reg="castaneus">castaneus</tp:taxon-name-part>
            <object-id xmlns:xlink="http://www.w3.org/1999/xlink" content-type="zoobank" xlink:type="simple">http://zoobank.org/7B7969CA-49EB-495B-AEF2-4BF1BC8A74C9</object-id>
          </tp:taxon-name><tp:taxon-status xmlns:xlink="http://www.w3.org/1999/xlink" xlink:type="simple">sp. n.</tp:taxon-status><xref ref-type="fig" rid="F15">Figs 15A–D</xref><xref ref-type="fig" rid="F18">; 18D</xref><xref ref-type="fig" rid="F19">; 19</xref><!--PageBreak--></tp:nomenclature><tp:treatment-sec sec-type="type material" id="SECID0EIRDI"><title>Type material examined.</title><p>
            <bold>Holotype (male)</bold>: “<bold>BRAZIL: Pará</bold>: Rio Xingu/ Camp (<named-content xmlns:xlink="http://www.w3.org/1999/xlink" content-type="dwc:verbatimCoordinates" xlink:type="simple"><named-content content-type="geo-json" specific-use="{&#34;type&#34;:&#34;Point&#34;,&#34;coordinates&#34;:[-52.366667,-3.650000]}" id="NCID0EVRDI" xlink:type="simple">52°22'W, 3°39'S</named-content></named-content>)/ Altamira (ca 60km S.)/ 12 Oct 1986/ P. Spangler &amp; O. Flint// Colln. #21, pond at 2<sup>nd</sup>/ palm grove on trail 1” (<named-content xmlns:xlink="http://www.w3.org/1999/xlink" content-type="dwc:institutional_code" xlink:type="simple">USNM</named-content>). <bold>Paratypes (3): BRAZIL: <!--PageBreak-->Pará</bold>: Rio Xingu, Camp (<named-content xmlns:xlink="http://www.w3.org/1999/xlink" content-type="dwc:verbatimCoordinates" xlink:type="simple"><named-content content-type="geo-json" specific-use="{&#34;type&#34;:&#34;Point&#34;,&#34;coordinates&#34;:[-52.366667,-3.650000]}" id="NCID0EMSDI" xlink:type="simple">52°22'W, 3°39'S</named-content></named-content>)/ Altamira (ca 60km S.)/ 12 Oct 1986/ P. Spangler &amp; O. Flint (1, <named-content xmlns:xlink="http://www.w3.org/1999/xlink" content-type="dwc:institutional_code" xlink:type="simple">USNM</named-content>); same data as holotype (2, <named-content xmlns:xlink="http://www.w3.org/1999/xlink" content-type="dwc:institutional_code" xlink:type="simple">USNM</named-content>, <named-content xmlns:xlink="http://www.w3.org/1999/xlink" content-type="dwc:institutional_code" xlink:type="simple">SEMC</named-content>).</p></tp:treatment-sec><tp:treatment-sec sec-type="Differential diagnosis" id="SECID0EJTDI"><title>Differential diagnosis.</title><p>
            <italic><tp:taxon-name><tp:taxon-name-part taxon-name-part-type="genus" reg="Nanosaphes">Nanosaphes</tp:taxon-name-part> <tp:taxon-name-part taxon-name-part-type="species" reg="castaneus">castaneus</tp:taxon-name-part></tp:taxon-name></italic> can be easily recognized by its smooth elytra (as opposed to rather coarsely punctate as in <italic><tp:taxon-name><tp:taxon-name-part taxon-name-part-type="genus" reg="Nanosaphes">N.</tp:taxon-name-part> <tp:taxon-name-part taxon-name-part-type="species" reg="punctatus">punctatus</tp:taxon-name-part></tp:taxon-name></italic>, compare Fig. <xref ref-type="fig" rid="F15">15A, B</xref> to Fig. <xref ref-type="fig" rid="F15">15E, F</xref>), and the uniform brown coloration along the body (as opposed to having yellow pronotum and brown elytra (as in <italic><tp:taxon-name><tp:taxon-name-part taxon-name-part-type="genus" reg="Nanosaphes">N.</tp:taxon-name-part> <tp:taxon-name-part taxon-name-part-type="species" reg="hesperus">hesperus</tp:taxon-name-part></tp:taxon-name></italic> and <italic><tp:taxon-name><tp:taxon-name-part taxon-name-part-type="genus" reg="Nanosaphes">N.</tp:taxon-name-part> <tp:taxon-name-part taxon-name-part-type="species" reg="tricolor">tricolor</tp:taxon-name-part></tp:taxon-name></italic>, compare Fig. <xref ref-type="fig" rid="F15">15A–D</xref> to Fig. <xref ref-type="fig" rid="F16">16</xref>).</p></tp:treatment-sec><tp:treatment-sec sec-type="description" id="SECID0ELVDI"><title>Description.</title><p>Body length 1.3–1.4 mm, width 0.8–0.9 mm. Body elongate oval, weakly convex, uniformly brown throughout (Fig. <xref ref-type="fig" rid="F15">15A, B</xref>). Dorsal surface shallowly <!--PageBreak-->punctate. Posterior elevation of mesoventrite weakly carinate. Pubescence of ventral surface scanty. Aedeagus (Fig. <xref ref-type="fig" rid="F18">18C</xref>) with basal piece 0.4-times the length of parameres; parameres longer than median lobe, with rounded apex; gonopore situated near apical third of median lobe.</p></tp:treatment-sec><tp:treatment-sec sec-type="etymology" id="SECID0E2VDI"><title>Etymology.</title><p>Named in reference to the uniform brown coloration along the body, with the Latin word <italic>castaneus</italic> meaning brown, of the color of chestnuts.</p></tp:treatment-sec><tp:treatment-sec sec-type="distribution" id="SECID0EDWDI"><title>Distribution.</title><p>Brazil (Pará). Only known from one locality. See Fig. <xref ref-type="fig" rid="F19">19</xref>.</p></tp:treatment-sec><tp:treatment-sec sec-type="biology" id="SECID0ENWDI"><title>Biology.</title><p>In referencing Spangler’s original field notes, these specimens were collected in forested pond.</p></tp:treatment-sec><tp:treatment-sec><!--Section generated to contain objects referenced in tp:taxon-treatment.--><fig id="F15" position="float" orientation="portrait"><label>Figure 15.</label><caption><p>Habitus of <italic><tp:taxon-name><tp:taxon-name-part taxon-name-part-type="genus" reg="Nanosaphes">Nanosaphes</tp:taxon-name-part></tp:taxon-name></italic> spp.: <bold>A–D</bold> <italic><tp:taxon-name><tp:taxon-name-part taxon-name-part-type="genus" reg="Nanosaphes">Nanosaphes</tp:taxon-name-part> <tp:taxon-name-part taxon-name-part-type="species" reg="castaneus">castaneus</tp:taxon-name-part></tp:taxon-name></italic>: <bold>A</bold> dorsal view <bold>B</bold> lateral view <bold>C</bold> ventral view <bold>D</bold> head <bold>E–H</bold> <italic><tp:taxon-name><tp:taxon-name-part taxon-name-part-type="genus" reg="Nanosaphes">Nanosaphes</tp:taxon-name-part> <tp:taxon-name-part taxon-name-part-type="species" reg="punctatus">punctatus</tp:taxon-name-part></tp:taxon-name></italic>: <bold>E</bold> dorsal view <bold>F</bold> lateral view <bold>G</bold> ventral view <bold>H</bold> head. Scale bars: 0.5 mm.</p></caption><graphic xmlns:xlink="http://www.w3.org/1999/xlink" xlink:href="zookeys-768-113-g015.jpg" position="float" orientation="portrait" xlink:type="simple" id="oo_211228.jpg"/></fig><fig id="F18" position="float" orientation="portrait"><label>Figure 18.</label><caption><p>Aedeagus of <italic><tp:taxon-name><tp:taxon-name-part taxon-name-part-type="genus" reg="Nanosaphes">Nanosaphes</tp:taxon-name-part></tp:taxon-name></italic> spp.: <bold>A</bold> <italic><tp:taxon-name><tp:taxon-name-part taxon-name-part-type="genus" reg="Nanosaphes">Nanosaphes</tp:taxon-name-part> <tp:taxon-name-part taxon-name-part-type="species" reg="tricolor">tricolor</tp:taxon-name-part></tp:taxon-name></italic> <bold>B</bold> <italic><tp:taxon-name><tp:taxon-name-part taxon-name-part-type="genus" reg="Nanosaphes">Nanosaphes</tp:taxon-name-part> <tp:taxon-name-part taxon-name-part-type="species" reg="hesperus">hesperus</tp:taxon-name-part></tp:taxon-name></italic> <bold>C</bold> <italic><tp:taxon-name><tp:taxon-name-part taxon-name-part-type="genus" reg="Nanosaphes">Nanosaphes</tp:taxon-name-part> <tp:taxon-name-part taxon-name-part-type="species" reg="castaneus">castaneus</tp:taxon-name-part></tp:taxon-name></italic> <bold>D</bold> <italic><tp:taxon-name><tp:taxon-name-part taxon-name-part-type="genus" reg="Nanosaphes">Nanosaphes</tp:taxon-name-part> <tp:taxon-name-part taxon-name-part-type="species" reg="punctatus">punctatus</tp:taxon-name-part></tp:taxon-name></italic>. Scale bars: 0.1 mm.</p></caption><graphic xmlns:xlink="http://www.w3.org/1999/xlink" xlink:href="zookeys-768-113-g018.jpg" position="float" orientation="portrait" xlink:type="simple" id="oo_211231.jpg"/></fig><fig id="F19" position="float" orientation="portrait"><label>Figure 19.</label><caption><p>Distribution of <italic><tp:taxon-name><tp:taxon-name-part taxon-name-part-type="genus" reg="Nanosaphes">Nanosaphes</tp:taxon-name-part></tp:taxon-name></italic> species.</p></caption><graphic xmlns:xlink="http://www.w3.org/1999/xlink" xlink:href="zookeys-768-113-g019.jpg" position="float" orientation="portrait" xlink:type="simple" id="oo_211232.jpg"/></fig><fig id="F16" position="float" orientation="portrait"><label>Figure 16.</label><caption><p>Habitus of <italic><tp:taxon-name><tp:taxon-name-part taxon-name-part-type="genus" reg="Nanosaphes">Nanosaphes</tp:taxon-name-part></tp:taxon-name></italic> spp.: <bold>A–D</bold> <italic><tp:taxon-name><tp:taxon-name-part taxon-name-part-type="genus" reg="Nanosaphes">Nanosaphes</tp:taxon-name-part> <tp:taxon-name-part taxon-name-part-type="species" reg="tricolor">tricolor</tp:taxon-name-part></tp:taxon-name></italic>: <bold>A</bold> dorsal view <bold>B</bold> lateral view <bold>C</bold> ventral view <bold>D</bold> head <bold>E–H</bold> <italic><tp:taxon-name><tp:taxon-name-part taxon-name-part-type="genus" reg="Nanosaphes">Nanosaphes</tp:taxon-name-part> <tp:taxon-name-part taxon-name-part-type="species" reg="hesperus">hesperus</tp:taxon-name-part></tp:taxon-name></italic>: <bold>E</bold> dorsal view <bold>F</bold> lateral view <bold>G</bold> ventral view <bold>H</bold> head. Scale bars: 0.5 mm.</p></caption><graphic xmlns:xlink="http://www.w3.org/1999/xlink" xlink:href="zookeys-768-113-g016.jpg" position="float" orientation="portrait" xlink:type="simple" id="oo_211229.jpg"/></fig></tp:treatment-sec></tp:taxon-treatment>
