# Supplementary material for: Three new genera of acidocerine water scavenger beetles from tropical South America (Coleoptera, Hydrophilidae, Acidocerinae)
Source: Zookeys. 2018 Jun 19;(768):113–58. doi: 10.3897/zookeys.768.24423 (PMC6019434; doi:10.3897/zookeys.768.24423)
Supplement: XML Treatment for Nanosaphes tricolor [file zookeys.768.24423-treatment19.xml]

<!DOCTYPE tp:taxon-treatment
  PUBLIC "-//TaxonX//DTD Taxonomic Treatment Publishing DTD v0 20100105//EN" "tax-treatment-NSO.dtd">
<tp:taxon-treatment xmlns:tp="http://www.plazi.org/taxpub"><tp:treatment-meta><kwd-group><label>Taxon classification</label><kwd><named-content xmlns:xlink="http://www.w3.org/1999/xlink" content-type="kingdom">Animalia</named-content></kwd><kwd><named-content xmlns:xlink="http://www.w3.org/1999/xlink" content-type="order">Coleoptera</named-content></kwd><kwd><named-content xmlns:xlink="http://www.w3.org/1999/xlink" content-type="family">Hydrophilidae</named-content></kwd></kwd-group><mixed-citation publication-type="journal"><person-group><name><surname>Girón</surname><given-names>Jennifer C.</given-names></name><name><surname>Short</surname><given-names>Andrew Edward Z.</given-names></name></person-group><article-title>Three new genera of acidocerine water scavenger beetles from tropical South America (<tp:taxon-name><tp:taxon-name-part taxon-name-part-type="order">Coleoptera</tp:taxon-name-part></tp:taxon-name>, <tp:taxon-name><tp:taxon-name-part taxon-name-part-type="family">Hydrophilidae</tp:taxon-name-part></tp:taxon-name>, <tp:taxon-name><tp:taxon-name-part taxon-name-part-type="subfamily">Acidocerinae</tp:taxon-name-part></tp:taxon-name>)</article-title><source>Zookeys</source><day>19</day><month>6</month><year>2018</year><volume>2018</volume><issue>768</issue><fpage>113</fpage><lpage>158</lpage><pub-id pub-id-type="doi">10.3897/zookeys.768.24423</pub-id></mixed-citation></tp:treatment-meta><tp:nomenclature><tp:taxon-name>
            <tp:taxon-name-part taxon-name-part-type="genus" reg="Nanosaphes">Nanosaphes</tp:taxon-name-part>
            <tp:taxon-name-part taxon-name-part-type="species" reg="tricolor">tricolor</tp:taxon-name-part>
            <object-id xmlns:xlink="http://www.w3.org/1999/xlink" content-type="zoobank" xlink:type="simple">http://zoobank.org/8A659E25-1129-4A7E-A696-3FD01BC7E3B6</object-id>
          </tp:taxon-name><tp:taxon-status xmlns:xlink="http://www.w3.org/1999/xlink" xlink:type="simple">sp. n.</tp:taxon-status><xref ref-type="fig" rid="F5">Figs 5C, D</xref><xref ref-type="fig" rid="F16">; 16A–D</xref><xref ref-type="fig" rid="F18">; 18A</xref><xref ref-type="fig" rid="F19">; 19</xref><xref ref-type="fig" rid="F20">; 20D–F</xref></tp:nomenclature><tp:treatment-sec sec-type="type material" id="SECID0EIQAK"><title>Type material examined.</title><p>
            <bold>Holotype (male)</bold>: “<bold>SURINAME</bold>: Sipaliwini District/ <named-content xmlns:xlink="http://www.w3.org/1999/xlink" content-type="dwc:verbatimCoordinates" xlink:type="simple"><named-content content-type="geo-json" specific-use="{&#34;type&#34;:&#34;Point&#34;,&#34;coordinates&#34;:[-55.385000,2.977310]}" id="NCID0EVQAK" xlink:type="simple">2.97731°N, 55.38500°W</named-content></named-content>, 200 m/ Camp 4 (low), Kasikasima; sandy/ creek, trail to Kasikasima; leg. A. Short/ 22.iii.2012; SR12-0322-02A/ flotation; 2012 CI-RAP Survey” (<named-content xmlns:xlink="http://www.w3.org/1999/xlink" content-type="dwc:institutional_code" xlink:type="simple">NZCS</named-content>). <bold>Paratypes (136): GUYANA: Region XII</bold>: “<named-content xmlns:xlink="http://www.w3.org/1999/xlink" content-type="dwc:verbatimCoordinates" xlink:type="simple"><named-content content-type="geo-json" specific-use="{&#34;type&#34;:&#34;Point&#34;,&#34;coordinates&#34;:[-59.833333,5.297050]}" id="NCID0EHRAK" xlink:type="simple">5°17.823'N, 59°50.000'W</named-content></named-content>, 684 m/ Ayanganna Airstrip, trail from/ Blackwater Creek Camp to Potaro/ River; sand/gravel washing in/ gravel bar; leg. A. Short / 18.iii.2014; GY14-0318-03C” (1, <named-content xmlns:xlink="http://www.w3.org/1999/xlink" content-type="dwc:institutional_code" xlink:type="simple">SEMC</named-content>; DNA voucher SLE1067). <bold>SURINAME: Sipaliwini District</bold>: “<named-content xmlns:xlink="http://www.w3.org/1999/xlink" content-type="dwc:verbatimCoordinates" xlink:type="simple"><named-content content-type="geo-json" specific-use="{&#34;type&#34;:&#34;Point&#34;,&#34;coordinates&#34;:[-56.697683,2.362933]}" id="NCID0EZRAK" xlink:type="simple">2°21.776'N, 56°41.861'W</named-content></named-content>, 237 m/ Camp 3, Wehepai; leg. Short &amp;/ Kadosoe; sandy forest creek/ 4–6.ix.2010; SR10-0904-01A/ 2010 CI-<!--PageBreak-->RAP Survey” (47, <named-content xmlns:xlink="http://www.w3.org/1999/xlink" content-type="dwc:institutional_code" xlink:type="simple">SEMC</named-content>, including DNA voucher SLE130); same, except “small stream/ 5.ix.2010; SR10-0905-01A” (1, <named-content xmlns:xlink="http://www.w3.org/1999/xlink" content-type="dwc:institutional_code" xlink:type="simple">SEMC</named-content>); same, except “<named-content xmlns:xlink="http://www.w3.org/1999/xlink" content-type="dwc:verbatimCoordinates" xlink:type="simple"><named-content content-type="geo-json" specific-use="{&#34;type&#34;:&#34;Point&#34;,&#34;coordinates&#34;:[-56.876583,2.321333]}" id="NCID0ETSAK" xlink:type="simple">2°19.280'N, 56°52.595'W</named-content></named-content>, 224 m/ Rapids on Kutari River/ leg. A.E.Z. Short; forest stream/ 18.viii.2010; SR10-0818-01A” (1, <named-content xmlns:xlink="http://www.w3.org/1999/xlink" content-type="dwc:institutional_code" xlink:type="simple">SEMC</named-content>); same, except “<named-content xmlns:xlink="http://www.w3.org/1999/xlink" content-type="dwc:verbatimCoordinates" xlink:type="simple"><named-content content-type="geo-json" specific-use="{&#34;type&#34;:&#34;Point&#34;,&#34;coordinates&#34;:[-55.385000,2.977310]}" id="NCID0EDTAK" xlink:type="simple">2.97731°N, 55.38500°W</named-content></named-content>, 200 m/ Camp 4 (low), Kasi<!--PageBreak-->kasima; sandy/ stream on trail to METS camp/ 20.iii.2012; SR12-0320-02A” (4, <named-content xmlns:xlink="http://www.w3.org/1999/xlink" content-type="dwc:institutional_code" xlink:type="simple">SEMC</named-content>); same data as holotype (9, <named-content xmlns:xlink="http://www.w3.org/1999/xlink" content-type="dwc:institutional_code" xlink:type="simple">SEMC</named-content>); same, except “<named-content xmlns:xlink="http://www.w3.org/1999/xlink" content-type="dwc:verbatimCoordinates" xlink:type="simple"><named-content content-type="geo-json" specific-use="{&#34;type&#34;:&#34;Point&#34;,&#34;coordinates&#34;:[-56.219317,4.708000]}" id="NCID0E4TAK" xlink:type="simple">04°42.480'N 56°13.159'W</named-content></named-content>, 24 m/ Raleighfallen Nature Reserve, trail/ to Raleighfallen; creek margins/ leg. Short, McIntosh, &amp; Kadosoe/ 27.vii.2012; SR12-0727-03A” (3, <named-content xmlns:xlink="http://www.w3.org/1999/xlink" content-type="dwc:institutional_code" xlink:type="simple">SEMC</named-content>); same, except “<named-content xmlns:xlink="http://www.w3.org/1999/xlink" content-type="dwc:verbatimCoordinates" xlink:type="simple"><named-content content-type="geo-json" specific-use="{&#34;type&#34;:&#34;Point&#34;,&#34;coordinates&#34;:[-56.185633,4.681833]}" id="NCID0ENUAK" xlink:type="simple">04°40.910'N, 56°11.138'W</named-content></named-content>, 78 m/ Raleighfallen Nature Reserve / Voltzberg Station; sand bar in/ stream; leg. C. McIntosh / 29.vii.2012; SR12-0729-02C” (8, <named-content xmlns:xlink="http://www.w3.org/1999/xlink" content-type="dwc:institutional_code" xlink:type="simple">SEMC</named-content>); same, except “Votlzberg trail; margin of stream; leg. C. Maier, V. Kadosoe; 30.vii.2012; SR12-0730-01A” (1, <named-content xmlns:xlink="http://www.w3.org/1999/xlink" content-type="dwc:institutional_code" xlink:type="simple">SEMC</named-content>); “<named-content xmlns:xlink="http://www.w3.org/1999/xlink" content-type="dwc:verbatimCoordinates" xlink:type="simple"><named-content content-type="geo-json" specific-use="{&#34;type&#34;:&#34;Point&#34;,&#34;coordinates&#34;:[-55.969150,2.005700]}" id="NCID0EFVAK" xlink:type="simple">2°00.342'N, 55°58.149'W</named-content></named-content>, 337 m/ Sipaliwini Savanna Nature Res./ 4-Brothers Mts.; clearwater stream/ sandy w/detritus; 31.iii.2017/ leg. Short &amp; Baca; SR17-0331-01B” (32, <named-content xmlns:xlink="http://www.w3.org/1999/xlink" content-type="dwc:institutional_code" xlink:type="simple">SEMC</named-content>); same, except “sandy w/ emergent veg; SR17-0331-01C” (19, <named-content xmlns:xlink="http://www.w3.org/1999/xlink" content-type="dwc:institutional_code" xlink:type="simple">SEMC</named-content>); same, except “at night; leg. Short; SR17-0331-01F” (10, <named-content xmlns:xlink="http://www.w3.org/1999/xlink" content-type="dwc:institutional_code" xlink:type="simple">SEMC</named-content>).</p></tp:treatment-sec><tp:treatment-sec sec-type="Differential diagnosis" id="SECID0ECWAK"><title>Differential diagnosis.</title><p>
            <italic><tp:taxon-name><tp:taxon-name-part taxon-name-part-type="genus" reg="Nanosaphes">Nanosaphes</tp:taxon-name-part> <tp:taxon-name-part taxon-name-part-type="species" reg="tricolor">tricolor</tp:taxon-name-part></tp:taxon-name></italic> can be easily recognized by its smooth elytra (as opposed to rather coarsely punctate as in <italic><tp:taxon-name><tp:taxon-name-part taxon-name-part-type="genus" reg="Nanosaphes">N.</tp:taxon-name-part> <tp:taxon-name-part taxon-name-part-type="species" reg="punctatus">punctatus</tp:taxon-name-part></tp:taxon-name></italic>, see Fig. <xref ref-type="fig" rid="F15">15E, F</xref>), and the coloration pattern along the body, with uniformly dark brown head (including the clypeus, see Fig. <xref ref-type="fig" rid="F16">16D</xref>), yellow pronotum and brown elytra (see Fig. <xref ref-type="fig" rid="F16">16A, B</xref>; as opposed to uniform brown coloration along the body as in <italic><tp:taxon-name><tp:taxon-name-part taxon-name-part-type="genus" reg="Nanosaphes">N.</tp:taxon-name-part> <tp:taxon-name-part taxon-name-part-type="species" reg="castaneus">castaneus</tp:taxon-name-part></tp:taxon-name></italic>, Fig. <xref ref-type="fig" rid="F15">15E, H</xref>). It is similar to <italic><tp:taxon-name><tp:taxon-name-part taxon-name-part-type="genus" reg="Nanosaphes">N.</tp:taxon-name-part> <tp:taxon-name-part taxon-name-part-type="species" reg="hesperus">hesperus</tp:taxon-name-part></tp:taxon-name></italic> in the paler coloration of the pronotum, but differs from it by the uniform and darker coloration of the head (orange in <italic><tp:taxon-name><tp:taxon-name-part taxon-name-part-type="genus" reg="Nanosaphes">N.</tp:taxon-name-part> <tp:taxon-name-part taxon-name-part-type="species" reg="hesperus">hesperus</tp:taxon-name-part></tp:taxon-name></italic>) and the weak development of the longitudinal elevation of the mesoventrite (as opposed to strongly elevated as to form a sharp and pointed carina in <italic><tp:taxon-name><tp:taxon-name-part taxon-name-part-type="genus" reg="Nanosaphes">N.</tp:taxon-name-part> <tp:taxon-name-part taxon-name-part-type="species" reg="hesperus">hesperus</tp:taxon-name-part></tp:taxon-name></italic>).</p></tp:treatment-sec><tp:treatment-sec sec-type="description" id="SECID0E1YAK"><title>Description.</title><p>Body length 1.1–1.4 mm, width 0.7–0.75 mm. Body elongate oval, weakly convex, with uniformly dark brown head (including clypeus, Fig. <xref ref-type="fig" rid="F16">16D</xref>), yellow pronotum and brown elytra (Fig. <xref ref-type="fig" rid="F16">16A, B</xref>). Dorsal surface shallowly punctate. Posterior elevation of mesoventrite weakly carinate. Pubescence of ventral surface very dense. Aedeagus (Fig. <xref ref-type="fig" rid="F18">18A</xref>) with basal piece nearly 0.6-times the length of parameres; parameres slightly shorter than median lobe, with obliquely round apex; gonopore situated near apical third of median lobe.</p></tp:treatment-sec><tp:treatment-sec sec-type="etymology" id="SECID0EMZAK"><title>Etymology.</title><p>Noun in apposition. Named after the three colors present along the body of the beetles (uniformly dark head, yellow pronotum and brown elytra), with the Latin prefix <italic>tri</italic> meaning three and the Latin word <italic>color</italic>.</p></tp:treatment-sec><tp:treatment-sec sec-type="distribution" id="SECID0EWZAK"><title>Distribution.</title><p>Guyana, Suriname. Elevation range 24–684 m. See Fig. <xref ref-type="fig" rid="F19">19</xref>.</p></tp:treatment-sec><tp:treatment-sec sec-type="biology" id="SECID0EA1AK"><title>Biology.</title><p>This species has been collected along the margins of forested streams (see Fig. <xref ref-type="fig" rid="F20">20D, F</xref>).</p></tp:treatment-sec><tp:treatment-sec><!--Section generated to contain objects referenced in tp:taxon-treatment.--><fig id="F5" position="float" orientation="portrait"><label>Figure 5.</label><caption><p>SEM images of thorax and abdomen: <bold>A–B</bold> <italic><tp:taxon-name><tp:taxon-name-part taxon-name-part-type="genus" reg="Crucisternum">Crucisternum</tp:taxon-name-part> <tp:taxon-name-part taxon-name-part-type="species" reg="ouboteri">ouboteri</tp:taxon-name-part></tp:taxon-name></italic>: <bold>A</bold> meso- and metaventrite <bold>B</bold> apex of fifth abdominal ventrite; <bold>C–D</bold> <italic><tp:taxon-name><tp:taxon-name-part taxon-name-part-type="genus" reg="Nanosaphes">Nanosaphes</tp:taxon-name-part> <tp:taxon-name-part taxon-name-part-type="species" reg="tricolor">tricolor</tp:taxon-name-part></tp:taxon-name></italic> <bold>C</bold> meso- and metaventrite <bold>D</bold> apex of fifth abdominal ventrite.</p></caption><graphic xmlns:xlink="http://www.w3.org/1999/xlink" xlink:href="zookeys-768-113-g005.jpg" position="float" orientation="portrait" xlink:type="simple" id="oo_211215.jpg"/></fig><fig id="F16" position="float" orientation="portrait"><label>Figure 16.</label><caption><p>Habitus of <italic><tp:taxon-name><tp:taxon-name-part taxon-name-part-type="genus" reg="Nanosaphes">Nanosaphes</tp:taxon-name-part></tp:taxon-name></italic> spp.: <bold>A–D</bold> <italic><tp:taxon-name><tp:taxon-name-part taxon-name-part-type="genus" reg="Nanosaphes">Nanosaphes</tp:taxon-name-part> <tp:taxon-name-part taxon-name-part-type="species" reg="tricolor">tricolor</tp:taxon-name-part></tp:taxon-name></italic>: <bold>A</bold> dorsal view <bold>B</bold> lateral view <bold>C</bold> ventral view <bold>D</bold> head <bold>E–H</bold> <italic><tp:taxon-name><tp:taxon-name-part taxon-name-part-type="genus" reg="Nanosaphes">Nanosaphes</tp:taxon-name-part> <tp:taxon-name-part taxon-name-part-type="species" reg="hesperus">hesperus</tp:taxon-name-part></tp:taxon-name></italic>: <bold>E</bold> dorsal view <bold>F</bold> lateral view <bold>G</bold> ventral view <bold>H</bold> head. Scale bars: 0.5 mm.</p></caption><graphic xmlns:xlink="http://www.w3.org/1999/xlink" xlink:href="zookeys-768-113-g016.jpg" position="float" orientation="portrait" xlink:type="simple" id="oo_211229.jpg"/></fig><fig id="F18" position="float" orientation="portrait"><label>Figure 18.</label><caption><p>Aedeagus of <italic><tp:taxon-name><tp:taxon-name-part taxon-name-part-type="genus" reg="Nanosaphes">Nanosaphes</tp:taxon-name-part></tp:taxon-name></italic> spp.: <bold>A</bold> <italic><tp:taxon-name><tp:taxon-name-part taxon-name-part-type="genus" reg="Nanosaphes">Nanosaphes</tp:taxon-name-part> <tp:taxon-name-part taxon-name-part-type="species" reg="tricolor">tricolor</tp:taxon-name-part></tp:taxon-name></italic> <bold>B</bold> <italic><tp:taxon-name><tp:taxon-name-part taxon-name-part-type="genus" reg="Nanosaphes">Nanosaphes</tp:taxon-name-part> <tp:taxon-name-part taxon-name-part-type="species" reg="hesperus">hesperus</tp:taxon-name-part></tp:taxon-name></italic> <bold>C</bold> <italic><tp:taxon-name><tp:taxon-name-part taxon-name-part-type="genus" reg="Nanosaphes">Nanosaphes</tp:taxon-name-part> <tp:taxon-name-part taxon-name-part-type="species" reg="castaneus">castaneus</tp:taxon-name-part></tp:taxon-name></italic> <bold>D</bold> <italic><tp:taxon-name><tp:taxon-name-part taxon-name-part-type="genus" reg="Nanosaphes">Nanosaphes</tp:taxon-name-part> <tp:taxon-name-part taxon-name-part-type="species" reg="punctatus">punctatus</tp:taxon-name-part></tp:taxon-name></italic>. Scale bars: 0.1 mm.</p></caption><graphic xmlns:xlink="http://www.w3.org/1999/xlink" xlink:href="zookeys-768-113-g018.jpg" position="float" orientation="portrait" xlink:type="simple" id="oo_211231.jpg"/></fig><fig id="F19" position="float" orientation="portrait"><label>Figure 19.</label><caption><p>Distribution of <italic><tp:taxon-name><tp:taxon-name-part taxon-name-part-type="genus" reg="Nanosaphes">Nanosaphes</tp:taxon-name-part></tp:taxon-name></italic> species.</p></caption><graphic xmlns:xlink="http://www.w3.org/1999/xlink" xlink:href="zookeys-768-113-g019.jpg" position="float" orientation="portrait" xlink:type="simple" id="oo_211232.jpg"/></fig><fig id="F20" position="float" orientation="portrait"><label>Figure 20.</label><caption><p>Habitat of <italic><tp:taxon-name><tp:taxon-name-part taxon-name-part-type="genus" reg="Nanosaphes">Nanosaphes</tp:taxon-name-part></tp:taxon-name></italic> spp. <bold>A</bold> Habitat for <italic><tp:taxon-name><tp:taxon-name-part taxon-name-part-type="genus" reg="Nanosaphes">N.</tp:taxon-name-part> <tp:taxon-name-part taxon-name-part-type="species" reg="hesperus">hesperus</tp:taxon-name-part></tp:taxon-name></italic>, Guyana: near Parabara; collecting event GY13-1103-02A <bold>B</bold> Habitat of <italic><tp:taxon-name><tp:taxon-name-part taxon-name-part-type="genus" reg="Nanosaphes">N.</tp:taxon-name-part> <tp:taxon-name-part taxon-name-part-type="species" reg="punctatus">punctatus</tp:taxon-name-part></tp:taxon-name></italic>, Guyana, upper Potaro near Chenapau, collecting event GY14-0311-02A <bold>C</bold> Type locality and habitat for <italic><tp:taxon-name><tp:taxon-name-part taxon-name-part-type="genus" reg="Nanosaphes">N.</tp:taxon-name-part> <tp:taxon-name-part taxon-name-part-type="species" reg="hesperus">hesperus</tp:taxon-name-part></tp:taxon-name></italic>, Suriname, along Kutari River, collecting event SR10-0820-01A <bold>D</bold> Habitat for <italic><tp:taxon-name><tp:taxon-name-part taxon-name-part-type="genus" reg="Nanosaphes">N.</tp:taxon-name-part> <tp:taxon-name-part taxon-name-part-type="species" reg="hesperus">hesperus</tp:taxon-name-part></tp:taxon-name></italic> and <italic><tp:taxon-name><tp:taxon-name-part taxon-name-part-type="genus" reg="Nanosaphes">N.</tp:taxon-name-part> <tp:taxon-name-part taxon-name-part-type="species" reg="tricolor">tricolor</tp:taxon-name-part></tp:taxon-name></italic>, Suriname, near Kasikasima, collecting event SR12-0320-02A <bold>E</bold> Habitat for <italic><tp:taxon-name><tp:taxon-name-part taxon-name-part-type="genus" reg="Nanosaphes">N.</tp:taxon-name-part> <tp:taxon-name-part taxon-name-part-type="species" reg="tricolor">tricolor</tp:taxon-name-part></tp:taxon-name></italic>, Suriname, near Voltzberg, collecting event SR12-0729-02C <bold>F</bold> Habitat for <italic><tp:taxon-name><tp:taxon-name-part taxon-name-part-type="genus" reg="Nanosaphes">N.</tp:taxon-name-part> <tp:taxon-name-part taxon-name-part-type="species" reg="tricolor">tricolor</tp:taxon-name-part></tp:taxon-name></italic>, Suriname, Sipaliwini Savanna, collecting event SR17-0331-01B.</p></caption><graphic xmlns:xlink="http://www.w3.org/1999/xlink" xlink:href="zookeys-768-113-g020.jpg" position="float" orientation="portrait" xlink:type="simple" id="oo_211233.jpg"/></fig><fig id="F15" position="float" orientation="portrait"><label>Figure 15.</label><caption><p>Habitus of <italic><tp:taxon-name><tp:taxon-name-part taxon-name-part-type="genus" reg="Nanosaphes">Nanosaphes</tp:taxon-name-part></tp:taxon-name></italic> spp.: <bold>A–D</bold> <italic><tp:taxon-name><tp:taxon-name-part taxon-name-part-type="genus" reg="Nanosaphes">Nanosaphes</tp:taxon-name-part> <tp:taxon-name-part taxon-name-part-type="species" reg="castaneus">castaneus</tp:taxon-name-part></tp:taxon-name></italic>: <bold>A</bold> dorsal view <bold>B</bold> lateral view <bold>C</bold> ventral view <bold>D</bold> head <bold>E–H</bold> <italic><tp:taxon-name><tp:taxon-name-part taxon-name-part-type="genus" reg="Nanosaphes">Nanosaphes</tp:taxon-name-part> <tp:taxon-name-part taxon-name-part-type="species" reg="punctatus">punctatus</tp:taxon-name-part></tp:taxon-name></italic>: <bold>E</bold> dorsal view <bold>F</bold> lateral view <bold>G</bold> ventral view <bold>H</bold> head. Scale bars: 0.5 mm.</p></caption><graphic xmlns:xlink="http://www.w3.org/1999/xlink" xlink:href="zookeys-768-113-g015.jpg" position="float" orientation="portrait" xlink:type="simple" id="oo_211228.jpg"/></fig></tp:treatment-sec></tp:taxon-treatment>
