# Supplementary material for: Three new genera of acidocerine water scavenger beetles from tropical South America (Coleoptera, Hydrophilidae, Acidocerinae)
Source: Zookeys. 2018 Jun 19;(768):113–58. doi: 10.3897/zookeys.768.24423 (PMC6019434; doi:10.3897/zookeys.768.24423)
Supplement: XML Treatment for Chasmogenus [file zookeys.768.24423-treatment20.xml]

<!DOCTYPE tp:taxon-treatment
  PUBLIC "-//TaxonX//DTD Taxonomic Treatment Publishing DTD v0 20100105//EN" "tax-treatment-NSO.dtd">
<tp:taxon-treatment xmlns:tp="http://www.plazi.org/taxpub"><tp:treatment-meta><kwd-group><label>Taxon classification</label><kwd><named-content xmlns:xlink="http://www.w3.org/1999/xlink" content-type="kingdom">Animalia</named-content></kwd><kwd><named-content xmlns:xlink="http://www.w3.org/1999/xlink" content-type="order">Coleoptera</named-content></kwd><kwd><named-content xmlns:xlink="http://www.w3.org/1999/xlink" content-type="family">Hydrophilidae</named-content></kwd></kwd-group><mixed-citation publication-type="journal"><person-group><name><surname>Girón</surname><given-names>Jennifer C.</given-names></name><name><surname>Short</surname><given-names>Andrew Edward Z.</given-names></name></person-group><article-title>Three new genera of acidocerine water scavenger beetles from tropical South America (<tp:taxon-name><tp:taxon-name-part taxon-name-part-type="order">Coleoptera</tp:taxon-name-part></tp:taxon-name>, <tp:taxon-name><tp:taxon-name-part taxon-name-part-type="family">Hydrophilidae</tp:taxon-name-part></tp:taxon-name>, <tp:taxon-name><tp:taxon-name-part taxon-name-part-type="subfamily">Acidocerinae</tp:taxon-name-part></tp:taxon-name>)</article-title><source>Zookeys</source><day>19</day><month>6</month><year>2018</year><volume>2018</volume><issue>768</issue><fpage>113</fpage><lpage>158</lpage><pub-id pub-id-type="doi">10.3897/zookeys.768.24423</pub-id></mixed-citation></tp:treatment-meta><tp:nomenclature><tp:taxon-name>
            <tp:taxon-name-part taxon-name-part-type="genus" reg="Chasmogenus">Chasmogenus</tp:taxon-name-part>
          </tp:taxon-name><tp:taxon-authority>Sharp, 1882</tp:taxon-authority><tp:nomenclature-citation-list><tp:nomenclature-citation><tp:taxon-name>
                <tp:taxon-name-part taxon-name-part-type="genus" reg="Chasmogenus">Chasmogenus</tp:taxon-name-part>
              </tp:taxon-name><comment>Sharp, 1882: 72.</comment></tp:nomenclature-citation><tp:nomenclature-citation><tp:taxon-name>
                <tp:taxon-name-part taxon-name-part-type="genus" reg="Dieroxenus">Dieroxenus</tp:taxon-name-part>
              </tp:taxon-name><comment>Spangler, 1979: 753. <bold>Syn. n.</bold></comment></tp:nomenclature-citation></tp:nomenclature-citation-list></tp:nomenclature><tp:treatment-sec sec-type="discussion" id="SECID0E52AK"><title>Discussion.</title><p>In comparing the new taxa described here to existing genera, we observed striking similarities between the monotypic Andean genus <italic><tp:taxon-name><tp:taxon-name-part taxon-name-part-type="genus" reg="Dieroxenus">Dieroxenus</tp:taxon-name-part></tp:taxon-name></italic> Spangler and the <!--PageBreak-->widespread genus <italic><tp:taxon-name><tp:taxon-name-part taxon-name-part-type="genus" reg="Chasmogenus">Chasmogenus</tp:taxon-name-part></tp:taxon-name></italic> Sharp. <italic><tp:taxon-name><tp:taxon-name-part taxon-name-part-type="genus" reg="Dieroxenus">Dieroxenus</tp:taxon-name-part></tp:taxon-name></italic> shares most diagnostic characters of New World <italic><tp:taxon-name><tp:taxon-name-part taxon-name-part-type="genus" reg="Chasmogenus">Chasmogenus</tp:taxon-name-part></tp:taxon-name></italic>, including general body size, the presence of sutural striae (extremely rare in <tp:taxon-name><tp:taxon-name-part taxon-name-part-type="subfamily">Acidocerinae</tp:taxon-name-part></tp:taxon-name>), antennae with eight antennomeres, a longitudinal carina on the mesoventrite, and a “simple” tri-lobed aedeagus (<xref ref-type="bibr" rid="B5">Hebauer 1992</xref>). It does differ from <italic><tp:taxon-name><tp:taxon-name-part taxon-name-part-type="genus" reg="Chasmogenus">Chasmogenus</tp:taxon-name-part></tp:taxon-name></italic> in a few respects: <italic><tp:taxon-name><tp:taxon-name-part taxon-name-part-type="genus" reg="Dieroxenus">Dieroxenus</tp:taxon-name-part></tp:taxon-name></italic> has a slightly more robust body form, slightly shorter maxillary palps, and its elytral systematic punctures are enlarged and easily distinguished from the ground punctation. However, most if not all of these features could be attributed to the unusual seep-inhabiting nature of this species, while other <italic><tp:taxon-name><tp:taxon-name-part taxon-name-part-type="genus" reg="Chasmogenus">Chasmogenus</tp:taxon-name-part></tp:taxon-name></italic> are known from streams and marshes. Additionally and perhaps most convincing morphologically, is that the aedeagal form of <italic><tp:taxon-name><tp:taxon-name-part taxon-name-part-type="genus" reg="Dieroxenus">Dieroxenus</tp:taxon-name-part></tp:taxon-name></italic> (Fig. <xref ref-type="fig" rid="F21">21E</xref>) matches that of some Neotropical <italic><tp:taxon-name><tp:taxon-name-part taxon-name-part-type="genus" reg="Chasmogenus">Chasmogenus</tp:taxon-name-part></tp:taxon-name></italic> (e.g., see Figs <xref ref-type="fig" rid="F1">1</xref>–<xref ref-type="fig" rid="F4">4</xref> in <xref ref-type="bibr" rid="B8">Short 2005</xref>).</p><p>When <italic><tp:taxon-name><tp:taxon-name-part taxon-name-part-type="genus" reg="Dieroxenus">Dieroxenus</tp:taxon-name-part></tp:taxon-name></italic> was described nearly 40 years ago, the systematics and classification of the <tp:taxon-name><tp:taxon-name-part taxon-name-part-type="family">Hydrophilidae</tp:taxon-name-part></tp:taxon-name> was radically different. <italic><tp:taxon-name><tp:taxon-name-part taxon-name-part-type="genus" reg="Chasmogenus">Chasmogenus</tp:taxon-name-part></tp:taxon-name></italic> was then considered part of <italic><tp:taxon-name><tp:taxon-name-part taxon-name-part-type="genus" reg="Helochares">Helochares</tp:taxon-name-part></tp:taxon-name></italic>, and most genera that are now in the <tp:taxon-name><tp:taxon-name-part taxon-name-part-type="subfamily">Acidocerinae</tp:taxon-name-part></tp:taxon-name> were assigned to different tribes than they are today. Consequently, <xref ref-type="bibr" rid="B14">Spangler (1979)</xref> did not consider what we now call <italic><tp:taxon-name><tp:taxon-name-part taxon-name-part-type="genus" reg="Chasmogenus">Chasmogenus</tp:taxon-name-part></tp:taxon-name></italic> when making his comparisons, and instead focused on its similarities and differences from <italic><tp:taxon-name><tp:taxon-name-part taxon-name-part-type="genus" reg="Enochrus">Enochrus</tp:taxon-name-part></tp:taxon-name></italic>, which we now know is not very closely related (<xref ref-type="bibr" rid="B10">Short and Fikáček 2013</xref>).</p></tp:treatment-sec><tp:treatment-sec><!--Section generated to contain objects referenced in tp:taxon-treatment.--><fig id="F21" position="float" orientation="portrait"><label>Figure 21.</label><caption><p>Habitus of <italic><tp:taxon-name><tp:taxon-name-part taxon-name-part-type="genus" reg="Chasmogenus">Chasmogenus</tp:taxon-name-part> <tp:taxon-name-part taxon-name-part-type="species" reg="cremnobates">cremnobates</tp:taxon-name-part></tp:taxon-name></italic>: <bold>A</bold> dorsal view <bold>B</bold> lateral view <bold>C</bold> ventral view <bold>D</bold> head <bold>E</bold> aedeagus. Scale bar 1 mm.</p></caption><graphic xmlns:xlink="http://www.w3.org/1999/xlink" xlink:href="zookeys-768-113-g021.jpg" position="float" orientation="portrait" xlink:type="simple" id="oo_211234.jpg"/></fig><fig id="F1" position="float" orientation="portrait"><label>Figure 1.</label><caption><p>Habitus of <italic><tp:taxon-name><tp:taxon-name-part taxon-name-part-type="genus" reg="Crucisternum">Crucisternum</tp:taxon-name-part></tp:taxon-name></italic> spp.: <bold>A–D</bold> <italic><tp:taxon-name><tp:taxon-name-part taxon-name-part-type="genus" reg="Crucisternum">Crucisternum</tp:taxon-name-part> <tp:taxon-name-part taxon-name-part-type="species" reg="escalera">escalera</tp:taxon-name-part></tp:taxon-name></italic>: <bold>A</bold> dorsal view <bold>B</bold> lateral view <bold>C</bold> ventral view <bold>D</bold> head <bold>E–H</bold> <italic><tp:taxon-name><tp:taxon-name-part taxon-name-part-type="genus" reg="Crucisternum">Crucisternum</tp:taxon-name-part> <tp:taxon-name-part taxon-name-part-type="species" reg="queneyi">queneyi</tp:taxon-name-part></tp:taxon-name></italic>: <bold>E</bold> dorsal view <bold>F</bold> lateral view <bold>G</bold> ventral view <bold>H</bold> head. Scale bars: 1 mm.</p></caption><graphic xmlns:xlink="http://www.w3.org/1999/xlink" xlink:href="zookeys-768-113-g001.jpg" position="float" orientation="portrait" xlink:type="simple" id="oo_211211.jpg"/></fig><fig id="F4" position="float" orientation="portrait"><label>Figure 4.</label><caption><p>Thorax and abdomen of <italic><tp:taxon-name><tp:taxon-name-part taxon-name-part-type="genus" reg="Crucisternum">Crucisternum</tp:taxon-name-part> <tp:taxon-name-part taxon-name-part-type="species" reg="ouboteri">ouboteri</tp:taxon-name-part></tp:taxon-name></italic>: <bold>A</bold> ventral view of mesoventrite (white arrow pointing longitudinal carina and transverse ridge); <bold>B</bold> posterior view of metafurca: (at) anterior tendon, (c) crux, (ds) dorsal sheath, (fa) furcal arm, (h) hemiductus, (ls) lateral sheath, (s) stalk; <bold>C</bold> fifth abdominal ventrite.</p></caption><graphic xmlns:xlink="http://www.w3.org/1999/xlink" xlink:href="zookeys-768-113-g004.jpg" position="float" orientation="portrait" xlink:type="simple" id="oo_211214.jpg"/></fig></tp:treatment-sec><ref-list><ref id="B5"><mixed-citation xmlns:xlink="http://www.w3.org/1999/xlink" xlink:type="simple">
          <person-group><name name-style="western"><surname>Hebauer</surname><given-names>F</given-names></name></person-group> (<year>1992</year>) <article-title>The species of the genus <italic><tp:taxon-name><tp:taxon-name-part taxon-name-part-type="genus">Chasmogenus</tp:taxon-name-part></tp:taxon-name></italic> Sharp, 1882 (<tp:taxon-name><tp:taxon-name-part taxon-name-part-type="order">Coleoptera</tp:taxon-name-part></tp:taxon-name>, <tp:taxon-name><tp:taxon-name-part taxon-name-part-type="family">Hydrophilidae</tp:taxon-name-part></tp:taxon-name>).</article-title> <source>Acta Coleopterologica</source> <volume>8</volume>(<issue>2</issue>): <fpage>61</fpage>–<lpage>92</lpage>. <ext-link xlink:type="simple" ext-link-type="uri" xlink:href="https://web.archive.org/web/20160304194744/http://www.hydrophiloidea.org/pdfs/Hebauer1992_Chasmogenus.pdf">https://web.archive.org/web/20160304194744/http://www.hydrophiloidea.org/pdfs/Hebauer1992_Chasmogenus.pdf</ext-link></mixed-citation></ref><ref id="B8"><mixed-citation xmlns:xlink="http://www.w3.org/1999/xlink" xlink:type="simple">
          <person-group><name name-style="western"><surname>Short</surname><given-names>AEZ</given-names></name></person-group> (<year>2005</year>) <article-title>A review of the subtribe <tp:taxon-name><tp:taxon-name-part taxon-name-part-type="subtribe">Acidocerina</tp:taxon-name-part></tp:taxon-name> of Central America with special reference to Costa Rica (<tp:taxon-name><tp:taxon-name-part taxon-name-part-type="order">Coleoptera</tp:taxon-name-part></tp:taxon-name>: <tp:taxon-name><tp:taxon-name-part taxon-name-part-type="family">Hydrophilidae</tp:taxon-name-part></tp:taxon-name>).</article-title> <source>Koleopterologische Rundschau</source> <volume>75</volume>: <fpage>191</fpage>–<lpage>226</lpage>. <ext-link xlink:type="simple" ext-link-type="uri" xlink:href="http://www.zobodat.at/pdf/KOR_75_2005_0191-0226.pdf">http://www.zobodat.at/pdf/KOR_75_2005_0191-0226.pdf</ext-link></mixed-citation></ref><ref id="B14"><mixed-citation xmlns:xlink="http://www.w3.org/1999/xlink" xlink:type="simple">
          <person-group><name name-style="western"><surname>Spangler</surname><given-names>PJ</given-names></name></person-group> (<year>1979</year>) <article-title>A new genus of madicolous beetles from Ecuador (<tp:taxon-name><tp:taxon-name-part taxon-name-part-type="order">Coleoptera</tp:taxon-name-part></tp:taxon-name>: <tp:taxon-name><tp:taxon-name-part taxon-name-part-type="family">Hydrophilidae</tp:taxon-name-part></tp:taxon-name>: <tp:taxon-name><tp:taxon-name-part taxon-name-part-type="subfamily">Hydrobiinae</tp:taxon-name-part></tp:taxon-name>).</article-title> <source>Proceedings of the Biological Society of Washington</source> <volume>92</volume>(<issue>4</issue>): <fpage>753</fpage>–<lpage>761</lpage>. <ext-link xlink:type="simple" ext-link-type="uri" xlink:href="https://www.biodiversitylibrary.org/item/110033#page/787/mode/1up">https://www.biodiversitylibrary.org/item/110033#page/787/mode/1up</ext-link></mixed-citation></ref><ref id="B10"><mixed-citation xmlns:xlink="http://www.w3.org/1999/xlink" xlink:type="simple">
          <person-group><name name-style="western"><surname>Short</surname><given-names>AEZ</given-names></name><name name-style="western"><surname>Fikáček</surname><given-names>M</given-names></name></person-group> (<year>2013</year>) <article-title>Molecular phylogeny, evolution and classification of the <tp:taxon-name><tp:taxon-name-part taxon-name-part-type="family">Hydrophilidae</tp:taxon-name-part></tp:taxon-name> (<tp:taxon-name><tp:taxon-name-part taxon-name-part-type="order">Coleoptera</tp:taxon-name-part></tp:taxon-name>).</article-title> <source>Systematic Entomology</source> <volume>38</volume>(<issue>4</issue>): <fpage>723</fpage>–<lpage>752</lpage>. <ext-link xlink:type="simple" ext-link-type="uri" xlink:href="https://onlinelibrary.wiley.com/doi/abs/10.1111/syen.12024">https://onlinelibrary.wiley.com/doi/abs/10.1111/syen.12024</ext-link></mixed-citation></ref></ref-list></tp:taxon-treatment>
